# Supplementary material for: Selection and Validation of 48 KASP Markers for Variety Identification and Breeding Guidance in Conventional and Hybrid Rice (Oryza sativa L.)
Source: Rice (N Y). 2022 Sep 24;15:48. doi: 10.1186/s12284-022-00594-0 (PMC9509510; doi:10.1186/s12284-022-00594-0)
Supplement: Supplementary file 1 — Additional file 1: Table S1 The list of 378 KASP markers. [file 12284_2022_594_MOESM1_ESM.xlsx]

## Sheet: 378markers
Supplementary Table 1 The list of 378 KASP markers.
Marker ID	chromosome	position	alleles	Primer_AlleleFAM	Primer_AlleleHEX	Primer_Common	AlleleFAM	AlleleHEX	Sequence
M1	8	3109384	G/A	CATCAGCTGGGTAAGAAAGATGATGT	ATCAGCTGGGTAAGAAAGATGATGC	CGATGTGGAGGATCACCGGCTT	A	G	AAGCACAAGAACAGGTTTTTCAATGGGGAGTTCATGAGTTACTTCCGTAAACTCGGTAAAACTTCTTGGCACAAAATTGCTAGAGAGCTGAAGGATTCGCAATGTCACCTTCAGAATCTCCGGAATTTGTGGGTGCAGTATGAGATTCAGCTTCCAAATGGCAATAGAGTTTCAACCGATGTGGAGGATCACCGGCTTCC[A/G]CATCATCTTTCTTACCCAGCTGATGAGATGGTGGGTGTTGAACAAGAAAGAACAATGATGATGAACTGGTTAAAAACATGTTCGACATCGGTTATCACTGTCTGGGGTATGGGAGGATCTGGGAAAACCACTCTTGCCAATAGTATCTATGAAGATGAGAGAATCAAGAATCAGTTTGATTGCCATATTTGGAT…
M2	1	2900077	C/T	CATTGTGAACTTTAATTCCTAATCAATT	CTCATTGTGAACTTTAATTCCTAATCAATC	GCATGGCAATGGAGTAAACGGCATT	T	C	AGAAGAGAGTAATTTATTTGCAAATTAACCGCTCATTGTGAACTTTAATTCCTAATCAAT[T/C]AATGCCGTTTACTCCATTGCCATGCATCGATCGCACTGCTTGAGGCCTTGATGCTGATCG
M4	1	6250695	A/C	TCGGATAAGTATAAGAACAAATCAGCA	CGGATAAGTATAAGAACAAATCAGCC	CTATCCATGGACATCAGATCATCAAACTT	A	C	GCTACTAATATTATAAATTGATAACCTCAATCCTTCGGATAAGTATAAGAACAAATCAGC[A/C]AAGTTTGATGATCTGATGTCCATGGATAGTTGTGTGATTGGGTCTTGGATGTTCTGTGTG
M5	1	6667544	A/C	GTTCTGACTTTACAATGCTCTGACTT	GTTCTGACTTTACAATGCTCTGACTG	CAGAACTTTTCATTTTAACCTTTGCTCGTA	A	C	ATTACGTGAAAGCACTTTAATTTTTTTCCCAGAACTTTTCATTTTAACCTTTGCTCGTAT[A/C]AGTCAGAGCATTGTAAAGTCAGAACACACTGATTTGGACCACACCGAGGTATAATTTCAG
M6	1	7427472	G/A	TCTGGATCAACGACGGCTACTAT	CTGGATCAACGACGGCTACTAC	GGTCACCTCGCGTGGCACCAT	A	G	GAGGACCTCGTCGAAGATCCTGTGGAGGCCCGGGCGGTAGGTCACCTCGCGTGGCACCAT[A/G]TAGTAGCCGTCGTTGATCCAGAACGTCTGCGTACTGCGCTTCTCCGGCGAGCCGATGTAG
M7	1	11805988	C/A	AGCGATTGAACATTCTTGATGTTTGGA	GCGATTGAACATTCTTGATGTTTGGC	GGTAGCTATGGCTACAGAACATGGAT	A	C	CAGTTGTTGGCTAGTGGCTACCTCCAATATTGAAAGCGATTGAACATTCTTGATGTTTGG[A/C]ACCACTAATCCATGTTCTGTAGCCATAGCTACCCCAATGTTATGGGATCCTAAAACAACA
M8	1	12591394	C/A	ATACAAAACTATAAATTACAAACAACAGACAAA	ATACAAAACTATAAATTACAAACAACAGACAAC	TACAGAGGGAATGGAAAAGGTATCACAAA	A	C	AATCTAGGGGAAAAAGCACCGTGATGACATACAAAACTATAAATTACAAACAACAGACAA[A/C]TTTGTGATACCTTTTCCATTCCCTCTGTATGCATGACTCAACAATAACAGCAACATGGAT
M9	1	13528410	T/G	ACAGCAGCATTTCTTGAGATGAAGTTA	CAGCAGCATTTCTTGAGATGAAGTTC	TCATACTAGGCAGAGCAGAGGCAA	T	G	GAAAATGTAACAAGTTCCTTGTAAGTTGTAACCAGCTCATACTAGGCAGAGCAGAGGCAA[T/G]AACTTCATCTCAAGAAATGCTGCTGTATTTGACAATTAAATAAATGCAGATTTTTTTGTT
M10	1	14819040	A/G	GTGACATTGTCAATGTGGGTTCCA	GACATTGTCAATGTGGGTTCCG	CCTACAAATAAGGTAGAAGATCCAAACATA	A	G	GCACCTTTTCAGATTTATGTCTTAACATTATGTTATTGTGACATTGTCAATGTGGGTTCC[A/G]TCATATGTTTGGATCTTCTACCTTATTTGTAGGATTCAACAGCAACAGGAAGTCCTGGCT
M11	1	16485047	C/T	TGGTATCAGAGCATCTTCCTGCA	GGTATCAGAGCATCTTCCTGCG	CCATTGTTCCTTGTGTTCCCGACAT	T	C	TGGCTGCCAGCGCAGCGTTGCTCTGCCCATTGTTCCTTGTGTTCCCGACATGTTCACAGG[T/C]GCAGGAAGATGCTCTGATACCAAGTTGTCACGGCCCGGCTGTCAGGAGCTGGGAATTGAA
M12	1	18618365	T/G	GCCAAAGCCATTAAAATCCATCACATAA	CCAAAGCCATTAAAATCCATCACATAC	AAGACACATTGTGTGCCAGCCGTAT	T	G	TTGTGTTGTTGGGGGTGCAATAAAACTAGGCAACGAAGACACATTGTGTGCCAGCCGTAT[T/G]TATGTGATGGATTTTAATGGCTTTGGCTGATGTCCGTGTGGGAAGTGGAAGCTACTTGAT
M13	1	19385818	T/A	TGCTACTTGAGTTGCATCTTCAAACT	GCTACTTGAGTTGCATCTTCAAACA	TGCCTAATTTTTTGGTGCAATGCAGTCAA	A	T	TACAGGTGCTCCAACACATGGGGAGTTGTTTTGCCTAATTTTTTGGTGCAATGCAGTCAA[A/T]GTTTGAAGATGCAACTCAAGTAGCAACTGAGGCAGTTGGAGGCATCAGAACCATCACGTC
M14	1	22839526	T/G	CAAAAGGAACCCAATGATTGAGATTGTAT	AAAGGAACCCAATGATTGAGATTGTAG	TAATTGCCTCATTTCCTCGCCGCTT	T	G	AGAACATGAATACGATTAATTAAAACCTACCCCAAAAGGAACCCAATGATTGAGATTGTA[T/G]AAGCGGCGAGGAAATGAGGCAATTAGAGTAGGCACAAAGGTGAGGAACGGCCGATTGGGT
M15	1	25448232	C/G	GTTTTCTCTTCAGTTTCATGTTCAGAG	GTTTTCTCTTCAGTTTCATGTTCAGAC	ACCATTATCTGGCTGTGGCTCTGAA	C	G	GAAATATTGTTCATACTCCTAACAGTTGTACGTGTACCATTATCTGGCTGTGGCTCTGAA[C/G]TCTGAACATGAAACTGAAGAGAAAACAATGCATAAAAAGAAGGCACGACGCTGAAAGGAA
M16	1	26463706	A/G	CACTTCTCTGAGTTGAACGCAATCT	ACTTCTCTGAGTTGAACGCAATCC	ACACTGATACCAATGAATTGCTAACAGAAA	A	G	AATTATAAGAGATTGAAACACTGATACCAATGAATTGCTAACAGAAAAAATTCTGGAAAC[A/G]GATTGCGTTCAACTCAGAGAAGTGCTTTGGACTGGCTAAAATCAGTGCCTTAGCATAAAC
M17	1	27558084	A/C	ATCTTTGAATTTAAAGAATTACTCACCGATA	CTTTGAATTTAAAGAATTACTCACCGATC	CCATAATGTGGATAAGGATTTTCTGAAGTT	A	C	AGTGGAGATATGGCGCTGAAGGGTGAAACTATCTTTGAATTTAAAGAATTACTCACCGAT[A/C]AACTTCAGAAAATCCTTATCCACATTATGGAGTACTTATAATATAATGTAGATAGTAGTG
M18	1	33189460	T/C	CAGAACCACAGGCAAACAAGCGT	AGAACCACAGGCAAACAAGCGC	GCATCAGTGGCAAGCGTATATCCAA	T	C	TATGCAGAAAATCTAAGTGATGGAAGTGTGGAACAGTGCAGAACCACAGGCAAACAAGCG[T/C]AAGTTTGGATATACGCTTGCCACTGATGCATGCTATACACTCTTTATATTATTTATATAT
M19	1	35006866	A/C	GCATGTACAAGGTGAGAGAGCAT	GCATGTACAAGGTGAGAGAGCAG	TTATGCGGCGACGAGTTAAAAAGAAACTA	A	C	CACCACTGTAGACACTTAGCACCCCCTTATGCGGCGACGAGTTAAAAAGAAACTAGTGCT[A/C]TGCTCTCTCACCTTGTACATGCCCTTAGCAAGTCACTCCGAAAGCGGATGAACAAATTTG
M20	1	35542268	C/G	TATAGAGGGAGAGCTTTCGTAAGG	ATAGAGGGAGAGCTTTCGTAAGC	TGTCAATTAGGCTTGATAAGGATTGGCAT	C	G	TACTGTTGCGGATCGATGTCAATTAGGCTTGATAAGGATTGGCATGGCCCGCGGATGACG[C/G]CTTACGAAAGCTCTCCCTCTATAAAAACTTTTAGGACAGTCCCAACCCATAACACTAGAT
M21	1	37030733	A/G	CAGAGCGTACTGAACAGCACCAA	AGAGCGTACTGAACAGCACCAG	GAGCAAGGTGGAGAAGGTGCCAT	A	G	CCGCAAGTTCAGCATCCCAACAGATGCTGCATAGATCCCAGAGCGTACTGAACAGCACCA[A/G]AAGCATGGCACCTTCTCCACCTTGCTCGGCATTGCCACTAGGTGTAGCTCCTCATCTCCA
M22	1	40135229	T/C	AAATGCTTTTATATTTAGATAACGGATAAGCAT	GCTTTTATATTTAGATAACGGATAAGCAC	CATGCAAGGGTGGACGGAAGCTT	T	C	ATATCTTGAGAGTCATAGACTGATCACGAAATGCTTTTATATTTAGATAACGGATAAGCA[T/C]GCGAAGCTTCCGTCCACCCTTGCATGTTTCAGCAATTTCTTGTTGGGTGAGATATTTTCC
M23	2	316859	T/C	GAGTTCGCGAATTGATCAACATAACATT	AGTTCGCGAATTGATCAACATAACATC	GAACTATCTGCCCCAGACTATCCTT	T	C	GTAAACAGTCGCATTACAGCTAGCAGCAAACATGAGTTCGCGAATTGATCAACATAACAT[T/C]AGGCAAAAGAGCTCAAAAAAGGATAGTCTGGGGCAGATAGTTCTATATCCTTGCAAACAA
M24	2	786788	G/A	TCTGGCAGTTGTCAAATTTGCCCA	CTGGCAGTTGTCAAATTTGCCCG	AAAGCGTCTGGAGGTCTCCTGTTT	A	G	CGTAATGATGAGAAAGGCTAATTTCTCAATCTTTGTTTCTGGCAGTTGTCAAATTTGCCC[A/G]GGAAACAGGAGACCTCCAGACGCTTTCAGATGTTGATATCAAGATTATTGCTCTAGCTTA
M25	2	2135390	A/G	GTTCAAATTTTAGTGAGTAACCAAATTGGAA	CAAATTTTAGTGAGTAACCAAATTGGAG	GCTTGGTACTCTTCTAACTCACCACAA	A	G	GATTATGAGTAATTAAAAAGAAATTCCATAGTTCAAATTTTAGTGAGTAACCAAATTGGA[A/G]ACGACTTGTGGTGAGTTAGAAGAGTACCAAGCCTGGCATAAGGAACATGGGACCACCATA
M26	2	2819095	C/T	ATGTGGCAACGATACTGAATGCA	ATGTGGCAACGATACTGAATGCG	AGTGACCCTTTAATTTTCTTTTGACCTGAT	T	C	CAACTATTGTAATAATTATTGCAGAAAGAAGTGACCCTTTAATTTTCTTTTGACCTGATC[T/C]GCATTCAGTATCGTTGCCACATAGTTTTGCATTATAACCAACCCTGACAGTATCAAAAGA
M27	2	4850779	C/A	TCAAGCCCAAGGGCATGTGA	CAAGCCCAAGGGCATGTGC	GCTGCCTACTAGTTTGGTCAAGGAT	A	C	AACTCATGGAGACATCATTGGCAAATCCAGAGGCAAAAACTTCAAGCCCAAGGGCATGTG[A/C]ATCCTTGACCAAACTAGTAGGCAGCCGCAGATACTGGTCCTTGCCCAATGGCCAAATGTA
M28	2	6870454	A/G	AGCAATATATCCGTTGTGATTTTGTCAATT	GCAATATATCCGTTGTGATTTTGTCAATC	TATAGTTTTTTAGCCGGAAGGATCTGTTAA	A	G	ATTGTGTTTAACCCCTTTTCCTTTTTCAATTATAGTTTTTTAGCCGGAAGGATCTGTTAA[A/G]ATTGACAAAATCACAACGGATATATTGCTATTGAATTTTCAATTATAGTATTTTCTTTGA
M29	2	8009453	A/T	GAAATCTAATCCTAGCGACAATACGATT	GAAATCTAATCCTAGCGACAATACGATA	GAGATGAGAAGAAGCAATTACCACCAAAT	A	T	TATGTGGTGTTTTTCGTATATGAGGAGTGAGATGAGAAGAAGCAATTACCACCAAATTAT[A/T]ATCGTATTGTCGCTAGGATTAGATTTCAAGGATTAATTTTCCTTTTAAATTTACACAAAA
M30	2	12728795	G/A	AGGTTAGGTTGAAGGCGACAAAAGA	GTTAGGTTGAAGGCGACAAAAGG	TCTGCCTTTCTGTTCACAACTACAGTAAA	A	G	TAATGACAGTGGAAAGGTTAGATTTATGAAGAAAAAAGGTTAGGTTGAAGGCGACAAAAG[A/G]CTTTACTGTAGTTGTGAACAGAAAGGCAGAAAAGTCCTGCTTTCTGTGCAGTGCTGTAGT
M31	2	15947283	A/C	CCTGTGTCTACATATACTAATTTGTTCATTTT	CTGTGTCTACATATACTAATTTGTTCATTTG	ATGCTTCACTAAACTTGCCCACAATCAAA	A	C	ATTAAATCACCATTATGCTTCACTAAACTTGCCCACAATCAAAATAAAAAAGTGCGGACT[A/C]AAATGAACAAATTAGTATATGTAGACACAGGTATAAGAAATGTGCACACAAAATGCAAAA
M32	2	19981768	A/G	GCCATGCTTGCAAGCTCACCTT	CCATGCTTGCAAGCTCACCTC	ATGATCAGGAGGGGTAAGAAGCCTT	A	G	TTAATAGATCGGTGGATGGATGTGATGGTGATGAAATGATCAGGAGGGGTAAGAAGCCTT[A/G]AGGTGAGCTTGCAAGCATGGCGAGTCCTTCCAAACCCTAGCGTTCGCCCTGAGCATCTCC
M33	2	24241265	A/G	AAGTAGAATGTTGAGCAGATTAGCTGT	GTAGAATGTTGAGCAGATTAGCTGC	GGAACTAATCTCATGGCACGGAATAATAA	A	G	CGTGCTTCTATTTACTGAAGGATGAACATTTGGAACTAATCTCATGGCACGGAATAATAA[A/G]CAGCTAATCTGCTCAACATTCTACTTAGAGATCTCCAGAGTTCTACAAGGTTAGCTTAAC
M34	2	25801641	T/C	GGCTATACTCCTATGGTCTCCAA	GGCTATACTCCTATGGTCTCCAG	GAGTTAAGTTGGTGCGAATTGTACTCAAA	T	C	TGAGTTAAGTTGGTGCGAATTGTACTCAAATACAATTTTTTTATTCATGTGCAGGTGTTG[T/C]TGGAGACCATAGGAGTATAGCCGGTGATGGATCGGGACTAGGCCTGGGAGAAATTAAGGT
M35	2	28788504	G/A	TTTCTGTAAGTTATTCTAGCCTGGT	TTCTGTAAGTTATTCTAGCCTGGC	CTCAGAGTAAATAAGTCTCGATGAGTTCAA	A	G	AGCTCTTCGACGATGTAACTCAACTGGATCTCAGAGTAAATAAGTCTCGATGAGTTCAAA[A/G]CCAGGCTAGAATAACTTACAGAAAAGCAAATTTGAACAAAACATGCAACATGCTTCAATA
M36	2	31476314	A/G	GTAGAGATGGCAGAACCTAAATTCATAAT	AGAGATGGCAGAACCTAAATTCATAAC	GTTGTTGGCCAACCCCATGTAATAATTTT	A	G	CCAACATTTCTATTTTGTTGTTGGCCAACCCCATGTAATAATTTTTACCTGCCTTACATG[A/G]TTATGAATTTAGGTTCTGCCATCTCTACAGCCAGCAATTGTCTACTTTCCAGACAGTTCC
M37	2	34376700	C/T	CACACCCCAATCATAGGCACTCA	ACACCCCAATCATAGGCACTCG	GGGAAGGGAGGAACCTTTTCATGTA	T	C	CCTCAATAATCTTCATTGCATCTTTTCTCGGGAAGGGAGGAACCTTTTCATGTAACTCGG[T/C]GAGTGCCTATGATTGGGGTGTGCGCCAGTTAATTTTGAGAAAGACTATGGAGATTGTTTA
M38	2	35304525	G/A	GATGTTAGTTTCCTGTTGAGTGCA	GATGTTAGTTTCCTGTTGAGTGCG	GGAAGATTCTACACACCACATGCAGAT	A	G	GTATAGAATATTGATGTAGCATCCTTTTCTGATAGCTGATGTTAGTTTCCTGTTGAGTGC[A/G]CAGGATCTGCATGTGGTGTGTAGAATCTTCCAGAAAAATGGATCTGGGCCACAAAATGGT
M39	3	6013469	G/A	GCCAAAGGATGTTTGTTCGTCATGT	CCAAAGGATGTTTGTTCGTCATGC	TTTCATGCCAACAGCATTACAGGATTCTA	A	G	TTTAAAGTGACATTAAGTTTTCTCTGAGATTTTTCATGCCAACAGCATTACAGGATTCTA[A/G]CATGACGAACAAACATCCTTTGGCCAAATGATTCTTCTTTAGCATCCCATAATATGATAC
M40	3	6442407	T/C	TTAAACTTTTGTCTCGTTGTCGCCAT	AAACTTTTGTCTCGTTGTCGCCAC	CCTTCGACCTGGTCTCGATCGAT	T	C	AGAACTTTTCAGTGAACATGGAGAGGGTTGTAACTTTAAACTTTTGTCTCGTTGTCGCCA[T/C]GGAATCGATCGAGACCAGGTCGAAGGCTTGATGACAACGCAAAGCCGCACGGTTTCTTCT
M41	3	8218580	A/G	ATAAGGAGGTTCGTTCCCTTCGTT	AAGGAGGTTCGTTCCCTTCGTC	CCGTGCAGTTCTGATCTTCTCAGTT	A	G	CTGACACGATCAATTTCTCTGGGATATTTGTATGCCGTGCAGTTCTGATCTTCTCAGTTT[A/G]ACGAAGGGAACGAACCTCCTTATCGTAAGTTGTACTTGTATTATCGTAAAAAAATATGTG
M42	3	10347644	T/C	GGGAGAAGAAACAGCACCAAAAGTTA	GGAGAAGAAACAGCACCAAAAGTTG	GGGTTACACGAGCTGTTTCTATCAAAATT	T	C	CTCATGCATCTGGAGGGGTTACACGAGCTGTTTCTATCAAAATTTGTGAGTATTTTCTTA[T/C]AACTTTTGGTGCTGTTTCTTCTCCCATAGAACTTTTTAAGACAGCAGATAAAATCTGTGT
M43	3	12378394	C/T	GAACCTGACGATCAGCAAGGGT	AACCTGACGATCAGCAAGGGC	ATCCCCTGTGCCACTGAAAGCATTT	T	C	TAGGAGTCCAATTCAGCAAAAACAATAGTCTTATCTGTTGAACCTGACGATCAGCAAGGG[T/C]AAATGCTTTCAGTGGCACAGGGGATCAAATTATATCTTTCTCTAGAAATCAATGTTGCCA
M44	3	20410629	T/C	ACAAAAGAATGGACTAGTTTGGCTGTA	CAAAAGAATGGACTAGTTTGGCTGTG	TATTACCAGTGTTTGATGAAATCCTCCTTT	T	C	TTGTACTAAAAGCTTGTCTGTGTAAGGCTATATTACCAGTGTTTGATGAAATCCTCCTTT[T/C]ACAGCCAAACTAGTCCATTCTTTTGTGAGATAATATGTCAATATCATGCCTAACTGGCCG
M45	3	23999431	G/C	GATGATGCTGGGAATGAACTCATG	GATGATGCTGGGAATGAACTCATC	CAATTTGGAACCGCACCACGTCTT	C	G	CCTTGGCATGTGGGCAAACACTTCTCCAATTTGGAACCGCACCACGTCTTCGTCTGACAG[C/G]ATGAGTTCATTCCCAGCATCATCAAGGTTCTCATTTGCTTCCTGGAACATAGGGTAAACA
M46	3	25515552	A/G	AGCCTGTCTAGGAACTATTTAGGCA	CCTGTCTAGGAACTATTTAGGCG	GTATTGTGGCTGGCCAGCAGCAA	A	G	TTGAACAGTAAGTTGGTGTTCCCTTAGCAAGCACCTAGCCTGTCTAGGAACTATTTAGGC[A/G]GTTGCTGCTGGCCAGCCACAATACGAAGTGTCTATACCAACAATGATAAAAAGAAACATA
M47	3	30763509	C/G	GATGGCAAGTGCGACCAACATG	GATGGCAAGTGCGACCAACATC	AATGGCGTCCCGAGTGCATTTCTT	C	G	CAAATTGTGCTTCCATGGTTTAGGGGGCTTGGAGAGAATGGCGTCCCGAGTGCATTTCTT[C/G]ATGTTGGTCGCACTTGCCATCATGTAGTCGCTTGATCTGAATAAAGAACTTACATACATC
M48	3	34809786	A/G	GGAAACTGACAGAAAGAAATTGTGGAT	GAAACTGACAGAAAGAAATTGTGGAC	CCCAAGTCCACTAAAGACTTGACTAATAA	A	G	TTTTAGACTAAACTCAGGTCCAAGTCTCCCAAGTCCACTAAAGACTTGACTAATAAGTCC[A/G]TCCACAATTTCTTTCTGTCAGTTTCCTTGACTGTCAAAATACTACTCCCTCTGTCCCTAA
M49	3	36382497	C/T	TCGCTCCGATCTATGCCTT	CTTCGCTCCGATCTATGCCTC	ACCTCTGAATGGCTGTATGTTGATTTGTT	T	C	CCACTTCGATCCTGCTGTGCCCGAATGCCTCTTTTACAGGCTTCGCTCCGATCTATGCCT[T/C]GTTCAACAAATCAACATACAGCCATTCAGAGGTCAGCCCACCCATCCTCCTTCCTTCTTT
M50	4	4742828	A/G	ACATGCAAGATCCAAACATACAAGTGA	CATGCAAGATCCAAACATACAAGTGG	GACTGTCCCCAGAAAATCAAACTTACATT	A	G	CAGGCAAGTGGTTGCCATTTTCCAGCTTTATTCCACATGCAAGATCCAAACATACAAGTG[A/G]TTTCAGAAAAACTAAAAATAAGAAGTAAAATGTAAGTTTGATTTTCTGGGGACAGTCTTC
M51	4	7177872	C/T	CCCGACGTGGTCTGCAGA	CCCGACGTGGTCTGCAGG	GGCGCCGTGACACACAATGCAT	T	C	AAAACTTGAGCCGAAGGGAGGTAAGCTTTGGCGCCGTGACACACAATGCATCATCAGGCA[T/C]CTGCAGACCACGTCGGGAGCAGCCATCAATGGCCAAACTCCTGAGCGCATTGCCAGTGAT
M52	4	11940251	T/C	AAGACACACATTTATAATAATGACCTGAGA	GACACACATTTATAATAATGACCTGAGG	TAATGCACTAACCATCTTAACCCATCTTAA	T	C	AAACACATTACCTCTTGAGTAATATTTTTTTAATGCACTAACCATCTTAACCCATCTTAA[T/C]CTCAGGTCATTATTATAAATGTGTGTCTTGCAATAGTTATATATAATTGCTTAGCATACG
M53	4	13225981	C/G	GCCGGTGCTAACCATTTAG	GCTGCCGGTGCTAACCATTTAC	CTCGCGCCAATATAAGGAAACGATTTAAA	C	G	AGGACCAACAAACTTAAGCCTATTCTCGCGCCAATATAAGGAAACGATTTAAAGCAAGAC[C/G]TAAATGGTTAGCACCGGCAGCGCCGTGTGTGCCAACCGCCAGAGAGTTGCTTCCGCCGGA
M54	4	17669585	T/A	ATGCCGAAAAGAGTTTCCACTAGCT	ATGCCGAAAAGAGTTTCCACTAGCA	CAGTATTCTGAGGATATGTGTTTACCGAA	A	T	TTAAAGCAAATATTGGCTATAAAAAATCTTGCAGTATTCTGAGGATATGTGTTTACCGAA[A/T]GCTAGTGGAAACTCTTTTCGGCATGGTCCAACAGAAGCATCTCCTCGAGTACCCGCAGGG
M55	4	18478434	G/T	AACCGGAGTTGGTTGTAAGCAACAA	CCGGAGTTGGTTGTAAGCAACAC	TTGAGCGCCGGATTGGACGCTT	T	G	ACCATAGAACTGTGGTGATTCTCCATAGAACTCTTTGAGCGCCGGATTGGACGCTTCTGT[T/G]TGTTGCTTACAACCAACTCCGGTTATTTTGTCTATACACATCAGCAAGAAGGCCCCTACA
M56	4	19932310	C/T	TACTACTACGAGAACCCATAGAT	CTTACTACTACGAGAACCCATAGAC	GTGGCTATGGCTTGGTGATTCGATT	T	C	TTGTGCCAAAGTCTTCAGATCTTTGTTGCAATATTGCTTACTACTACGAGAACCCATAGA[T/C]AAATCGAATCACCAAGCCATAGCCACAAACCACACTGATAAATAGCTAGGAGGAGATCAA
M57	4	20871627	A/G	ATCCCGTTTGCGTTAGGCATCTATA	CCCGTTTGCGTTAGGCATCTATG	CCAAAATTCAAAATCCAGGGCAATGAGAA	A	G	CAGTAGGTTCTGTTGCATTAAATCTGCCAAATATACATCCCGTTTGCGTTAGGCATCTAT[A/G]TTCTCATTGCCCTGGATTTTGAATTTTGGAAAACACTAAGTCAGGACTTCTGGTGCTTTC
M58	4	22435296	G/A	ATGGATGCCTGACTGGCTGACT	GGATGCCTGACTGGCTGACC	CTCTGTATTTCGTGTGATAAAAGAGCAAAT	A	G	TTCTCTGTATTTCGTGTGATAAAAGAGCAAATGAAAAAAAAGGCAGGTAAAACAGGTTAG[A/G]GTCAGCCAGTCAGGCATCCATTGAAGGGGATATGAATATGATGAGGTTCCATTTCCGAGC
M59	4	24413578	C/T	GAAAAAATACATCCTATCCAGCGGCA	AAAAATACATCCTATCCAGCGGCG	CGTTAGAATGGATACACCCACTGTAATTT	T	C	AAAATATATATAGTGGAGCGATCGTTAGAATGGATACACCCACTGTAATTTTTCTGGGTC[T/C]GCCGCTGGATAGGATGTATTTTTTCCCTTGGAAGATGGAATGGAAATTTGGATGTGATCC
M60	4	30707087	C/T	TCTCAATATGGAACGAACTTGTGCTA	CTCAATATGGAACGAACTTGTGCTG	CCAGTTGATCCCAGATTATTCACATGTTT	T	C	TAGTTGGCAAATTTGACTGAATCATCCAGTTGATCCCAGATTATTCACATGTTTCATATA[T/C]AGCACAAGTTCGTTCCATATTGAGAAAGGTTTGCAAGACTGTGAACTAGATATATGAGCC
M61	4	31476593	G/C	GGTTCTCAACAGCACGGTAG	CTGGTTCTCAACAGCACGGTAC	CTGACCATTCAGGAGATAAAGCCAGAT	C	G	GAAGAAGCTTGAGCCCATGGGACTGACCATTCAGGAGATAAAGCCAGATGGCCACTGCCT[C/G]TACCGTGCTGTTGAGAACCAGCTGTCACTCTATTCCAGAGAAACCACACAATACAATTAC
M62	4	33885469	C/T	AAAAAAATTGTAGAACATATTTTGGCATCAATT	AAAAAAATTGTAGAACATATTTTGGCATCAATC	GGAGTAGTTCGCAATAGATTCTCTAACTA	T	C	AAACATCACAATTACCATTCAAATCATAAAAAAAATTGTAGAACATATTTTGGCATCAAT[T/C]TAAAATGGACAAAACAAAACTAGTTAGAGAATCTATTGCGAACTACTCCTAGAACACAGA
M63	4	35342951	T/C	GATTCAGGTACTGATGCCAAGTACT	CAGGTACTGATGCCAAGTACC	CCTACGTACTCTTACACTTGTACTCTTA	T	C	ATTAGGAGTAATCATTTTCTAAATCTGATGGTCCCTGATTCAGGTACTGATGCCAAGTAC[T/C]AGTAAGAGTACAAGTGTAAGAGTACGTAGGGCTAGTCCACATGAACAGTGATATGATTCC
M64	5	4819475	G/T	TTCAGACCTTAGTCTTTTATGACATCTTA	CAGACCTTAGTCTTTTATGACATCTTC	GTGCCAATTTAGTCCTGCAACGCTA	T	G	CAAATTGTTGCCACGCGATGGTTTTTAACTGGCGTGCCAATTTAGTCCTGCAACGCTAAT[T/G]AAGATGTCATAAAAGACTAAGGTCTGAAAATAAATTTTAGAAGGTTTATCTGCAAAATTA
M65	5	6105753	T/C	TATCTTCTCCTTGTTTCGGACTCA	ATCTTCTCCTTGTTTCGGACTCG	CTCGATGGAGATCTTTATGTTACACAGAA	T	C	TCTCACATGTGGGTATAGCAAACTCTCGATGGAGATCTTTATGTTACACAGAATTATAGC[T/C]GAGTCCGAAACAAGGAGAAGATAAGTAAAATACGTTTTTGATAACACAAGTATTTCACAT
M66	5	6750471	T/C	TGTAAACTTCTCTTTGACTTCGAAATGAA	GTAAACTTCTCTTTGACTTCGAAATGAG	GGGTGGCACTAAAAACTGGAAATAGAAAT	T	C	GTAGCCTGGGAAGCCCTGGGTGGCACTAAAAACTGGAAATAGAAATACCTCCAAAGGCAG[T/C]TCATTTCGAAGTCAAAGAGAAGTTTACAATTTTCCATGGAGACAAATTAAATAATTTAGA
M67	5	12264581	A/C	ATTTGACAAAGCTTAATACAATGTCAAGCA	GACAAAGCTTAATACAATGTCAAGCC	AGGCCATATGCAAGTACATTACTGATCAA	A	C	GTATGAAAGATATCTAACACAAGTCACATAAATTTGACAAAGCTTAATACAATGTCAAGC[A/C]ACTATATGCATAATAAAGTTGATCAGTAATGTACTTGCATATGGCCTTGGTAAGTATAAG
M68	5	15871506	G/A	CCCTCTCTTAATAAAATTCGATCAGT	CCCTCTCTTAATAAAATTCGATCAGC	CCTCACAAAGTTGGCTTTTCTGCCTT	A	G	GATTAGTCTCGCCTCACAAAGTTGGCTTTTCTGCCTTTTTTTTTCGCCGGGCTGACTAAA[A/G]CTGATCGAATTTTATTAAGAGAGGGAGAATGTACAATGTGCAAAGTATAGATTACAGCCT
M69	5	19798961	A/G	ATATGTACTTTGTTGTTGTTGGAATGCATA	GTACTTTGTTGTTGTTGGAATGCATG	ATACAATTCCGGTCAATGAGGAGTTCTTT	A	G	TTTTTAAAGAGTCAAAACAATATTGTGCTTCATATGTACTTTGTTGTTGTTGGAATGCAT[A/G]AAAGAACTCCTCATTGACCGGAATTGTATTAGTTGCATCAAGAGGGACAAGGGTGATTGC
M70	5	24306926	T/G	CGCGGCAGCTCCACCACTA	GCGGCAGCTCCACCACTC	GGAAAGTATTCATGAATGCATCTGGCTTT	T	G	TGTAAAACCTCTAGGCAGGAAAGTATTCATGAATGCATCTGGCTTTTTACGTGTTCGCCG[T/G]AGTGGTGGAGCTGCCGCGAGTGCTCAAATCATTGATTTACTTGAGGATACAAGGATACAT
M71	6	2010737	A/C	AGCAGATATTCATTGGAACAGGTAGAT	GCAGATATTCATTGGAACAGGTAGAG	GAAGCAGGGTACACACTCTAAACTCAT	A	C	CGGTTCATCGAGGATGAGTCCATGGAGCGGGGAAGCAGGGTACACACTCTAAACTCATCT[A/C]TCTACCTGTTCCAATGAATATCTGCTTTCACTGGTTTATCTTCATTTAGTACATGCATCC
M72	6	4022325	C/G	GCATTTGAGACGCTCACTGGAAG	GCATTTGAGACGCTCACTGGAAC	GTGGAGTAGCGATGCCTTCCGTA	C	G	GGCATGAGCTATAACGTAGGAAACAAAGAATTCAGTGGAGTAGCGATGCCTTCCGTAGGA[C/G]TTCCAGTGAGCGTCTCAAATGCCTGGATATCTTCAGACGCCATCTCCCAATTAGCAGCTT
M73	6	5995006	C/A	AAGTCAAATGAAGTCAGGCTTCATAATAA	GTCAAATGAAGTCAGGCTTCATAATAC	TGCACAAGCACAACATTAGACTGTGAAAT	A	C	AATACATGCTTTGATTAATTGCAACTTGTCATAAGTCAAATGAAGTCAGGCTTCATAATA[A/C]TGTCATTTCACAGTCTAATGTTGTGCTTGTGCAGCATTTGTTGTGCTATGCTACAATGGA
M74	6	7003213	C/T	AGTATAATTTTCTGTACAAATTGAGCGGT	GTATAATTTTCTGTACAAATTGAGCGGC	GAAATGGAACCAACCCATATAGTTCTATTT	T	C	TTTATGTTGATACATTTATATGTTACATGGCTAGTATAATTTTCTGTACAAATTGAGCGG[T/C]GATAACTACACAAAATTTAGTTGAAAATAGAACTATATGGGTTGGTTCCATTTCAAAAAA
M75	6	10184310	G/C	GCAAAGAATTACCTTCCGTCGTG	GCAAAGAATTACCTTCCGTCGTC	TGGACGTCTGCGTTTACTGCCTTTA	G	C	GTCCAGCGTGTAACTGCTTGCGCCTTTGCCTCCCGCGGGCAAAGAATTACCTTCCGTCGT[C/G]GTAAAGGCAGTAAACGCAGACGTCCAACAGGAAATTGCTCAGTTTTCTTTAAAAAAATCT
M76	6	11892147	A/G	TCGCCTATGATTGGCGAAGTGA	CGCCTATGATTGGCGAAGTGG	CAGTCCATTACTGTTCATAACAGTCCAAA	A	G	TGTATTAACAAGTTTGTCGATCAAAATTTCTTCCTTACTTCGCCTATGATTGGCGAAGTG[A/G]TTTGATATATTTGGACTGTTATGAACAGTAATGGACTGATGGGCCGTGCTGTCGTTACTT
M77	6	13102364	C/T	GTAGGTTTAGTTCGTTGTGTAGCCA	AGGTTTAGTTCGTTGTGTAGCCG	TGTTTTATAGTGATTGTGCTCGTGATACTT	T	C	TAAGAGTGGCAAATAGTTAAATATGTCATGTTTTATAGTGATTGTGCTCGTGATACTTCA[T/C]GGCTACACAACGAACTAAACCTACAAAACATAATTATTGATTGTATGCACAATACAAGTA
M78	6	15538142	C/T	CCTGATTTGTGGAGGAACGACGT	CTGATTTGTGGAGGAACGACGC	ATCTAGAGAAACTTGCGAGAAGAGTCAAA	T	C	TTTGATGGTGCGAAAATGACTGGTTCAGGTGCCGAGAACCTGATTTGTGGAGGAACGACG[T/C]GAGGTTTGACTCTTCTCGCAAGTTTCTCTAGATTTTCAACGAAATTTGTCGGCAAGTCGA
M79	6	16618627	T/C	TTGGTTACTTTGTCAAACCACACCTT	GGTTACTTTGTCAAACCACACCTC	ACTAGCTGCGGCAAAACGTAACCTT	T	C	CATGGACCCATCACAAACCGTGGCATATATATTGTTTGGTTACTTTGTCAAACCACACCT[T/C]GGGCAAGGTTACGTTTTGCCGCAGCTAGTATTCAAAAATGCATTTTGCTACCCTGTCATT
M80	6	23933532	A/T	AATAGTGACCTGACGATCCTATTCAT	AATAGTGACCTGACGATCCTATTCAA	CAAATTGGGCAGGACGCTACAAAGAT	A	T	AGATTCCAGGGGAAATATTTAAGGTGCAAATTGGGCAGGACGCTACAAAGATCGTTCGAG[A/T]TGAATAGGATCGTCAGGTCACTATTAACCATGGATTCCCCGTTGAAAATATTTCTTTGTA
M81	6	27275515	A/G	AGTGAAGCAGATTTACAACAGATAGCT	GTGAAGCAGATTTACAACAGATAGCC	CACAAGACATACAAGGGCTCACTGAT	A	G	ACACCTCTGAAACTGAAATTCTGCACAAGACATACAAGGGCTCACTGATGTTTGCTCTGT[A/G]GCTATCTGTTGTAAATCTGCTTCACTTCGTATTGATATATGGTGTAAATTATAATAAATA
M82	6	29971504	G/T	CATCCTGACTCCCTGATTTCTTGAT	ATCCTGACTCCCTGATTTCTTGAG	AGAAGCAGGCAATAACAAAATTTTGGTGAA	T	G	CGACATCACAATCAATGGCAAGCCGGCAGGTTTGTGCATCCTGACTCCCTGATTTCTTGA[T/G]TTCACCAAAATTTTGTTATTGCCTGCTTCTCTGGTAATAATGCCATTTATGTATGTTGAA
M83	6	30809492	G/A	AACTCAGGAAGGTTATCGTTGCCTA	CTCAGGAAGGTTATCGTTGCCTG	CACCAACTATTCAGAATATCGCAAGAATTT	A	G	ATACTGTTGAGAAGCCGAACAAAATCATTCTTCAAAAACTCAGGAAGGTTATCGTTGCCT[A/G]TCAAAATTCTTGCGATATTCTGAATAGTTGGTGAAATTTTTGCCATCCTGCAATTAAAAT
M84	7	337771	G/C	ACTTTTGTTGTTGACCCAGTTGCTG	ACTTTTGTTGTTGACCCAGTTGCTC	GAGCAAAAATGAACAAAGCCTGAATGAGTT	C	G	TTGAAAAAAGGAGCAAAAATGAACAAAGCCTGAATGAGTTTTACAATAATTGAATACGTT[C/G]AGCAACTGGGTCAACAACAAAAGTCAAATACATTTGTCAAAAGAGACGAAATAACGTAGA
M85	7	1096553	G/A	ATTTCATGTTGCTTATGAGTTACATGAACT	CATGTTGCTTATGAGTTACATGAACC	GACAGGAGAATGAGTATTTCACTGCTAAT	A	G	GTATGAAAATGATCAATCAGTTTTAAGGCGAGACAGGAGAATGAGTATTTCACTGCTAAT[A/G]GTTCATGTAACTCATAAGCAACATGAAATTAGGCCCAGAAAAGTAGGGCTAAAGGTATAC
M86	7	2128881	T/C	CGCTGCCACTACAGATCTCGT	CGCTGCCACTACAGATCTCGC	CGCCGCCGCCGCCATCAAT	T	C	TCGTCGTCGGCCTCGGCCACGGTCACCACGGCCTCGCCGTCGCTGCCACTACAGATCTCG[T/C]CGCTCGGATGATTGATGGCGGCGGCGGCGTCGTCGACCATCATCAACTCGCCGCGCTCGT
M87	7	9197982	T/G	ATCGATTTCTGCGCATCTCCGAA	CGATTTCTGCGCATCTCCGAC	GAAGAGGAAGCTAGAGTCAATGCCAA	T	G	AGGGATGTTACATGACGTGCGAGGCGAGATGACGAAGAGGAAGCTAGAGTCAATGCCAAT[T/G]TCGGAGATGCGCAGAAATCGATGAGGCGATGGGTGACGCAAACCCAATAATTAATTGAAA
M88	7	11435930	T/A	GGTAGTGCATCAACGCCTTATGT	GGTAGTGCATCAACGCCTTATGA	TATGATGATGATTCACTTCTGCGCTGTA	A	T	CTGCGGCCATTGCCCCTGTGGGGAACTCCATGTATGATGATGATTCACTTCTGCGCTGTA[A/T]CATAAGGCGTTGATGCACTACCAGAAGCTTTTGCAATACCAATTTGCTATAATCTCCACC
M89	7	13514737	A/G	TCATCACTGAGATCGACTACA	CTTCATCACTGAGATCGACTACG	CTATGCAGGATCATCGAACTGGAGAA	A	G	GATGACACCCAGACCCTCTGCAGAGCCAACCACACATGCTTCATCACTGAGATCGACTAC[A/G]GGTATAATTTTCTCCAGTTCGATGATCCTGCATAGTACCCATTCTGCAGCCCCTTGTGGA
M90	7	17502503	T/G	TTCTGGCAAAATTCTTGTAAGTGTTATGT	CTGGCAAAATTCTTGTAAGTGTTATGG	CTTTACTTTGTGTGAAATGCGCGTTCAA	T	G	TTATATGCCACAACTATTGAGGGCAATTAACTTTCTGGCAAAATTCTTGTAAGTGTTATG[T/G]CACTTGAACGCGCATTTCACACAAAGTAAAGCCGCTTGTTTGTGCCCACTGAATACTACT
M91	7	21313402	A/G	GAACTCGTACCCACGTTTAGGCT	AACTCGTACCCACGTTTAGGCC	CCAATAGACGCGCTGATTTTCTAGTTTTA	A	G	TATGGGCTAACTAGCAAGCGCGCCAATAGACGCGCTGATTTTCTAGTTTTAAGTTAATTC[A/G]GCCTAAACGTGGGTACGAGTTCATCCAAAAAGTGGGCGTAGGTTAAGCCTAAAGGTGATC
M92	7	26807683	A/G	CATATGTTACAGTTGAAGGCAGTAATCAA	ATGTTACAGTTGAAGGCAGTAATCAG	GCATCACGGGTGTGCATCCAATTAA	A	G	ATGATGTTTGATTGCAGCAATTCAGCCATGAACATATGTTACAGTTGAAGGCAGTAATCA[A/G]TATTAATTGGATGCACACCCGTGATGCTAATATAACCAAAGAACAAACAAAACCGATTAC
M93	7	27630228	A/T	CATAGTGAGAAAACCAATCTGGGTTTA	CATAGTGAGAAAACCAATCTGGGTTTT	CGAATATGCCTTCTGATTTGTCATTTGGAT	A	T	AAAACTGAAAATAATACAGCATATTGGCTAGGATCATAGTGAGAAAACCAATCTGGGTTT[A/T]ATCCAAATGACAAATCAGAAGGCATATTCGATTTGGTGATTTTAGGGCAGTATTTTTCAA
M94	7	28375652	T/A	GAACCGAAAAGGCGAGACAGGA	GAACCGAAAAGGCGAGACAGGT	ATGGGCCACAACCGCGTCGTA	A	T	CATGGTGGTTGAGTCGAGAGAAGTTCACGAGCGGCTTGGGAACCGAAAAGGCGAGACAGG[A/T]TACGACGCGGTTGTGGCCCATGGCGCCGGGGGGCGTAGTACGTACTCGTATCTTGCCCAT
M95	7	29637678	C/T	CGAGATGTACTACCGCAGGAGA	GAGATGTACTACCGCAGGAGG	CCCTGTAAACCTCTTCCACATGGTT	T	C	GCGTTCAACGAGAGCTCTGTAGGCCCTGTAAACCTCTTCCACATGGTTAATCACCTCTGG[T/C]CTCCTGCGGTAGTACATCTCGGCTCTCTTGCCGAACGTATCGGCTTCCTCTCCCAGGAGC
M96	8	1709931	T/C	ATCGAATTCCACGTGCTTATTAA	GCTATCGAATTCCACGTGCTTATTAG	CACCCTTCTTAACAATCATTTCGATGTCTA	T	C	ATGATCAATTACTACCTGCAATCTACACCCTTCTTAACAATCATTTCGATGTCTAAAATC[T/C]TAATAAGCACGTGGAATTCGATAGCCAGCGACGACTTGAAGAGGTTTTACTGAAGATCGA
M97	8	3613328	A/C	GCCGGGCCTATTTCGAGAGATA	CCGGGCCTATTTCGAGAGATC	GAGAAGGGAGGAAAGAGACGAAGTT	A	C	ATGACCAGCCCAACCAATTGTGTAAATGGGCCTTATTGGGCCGGGCCTATTTCGAGAGAT[A/C]ACCTAAATCCATCACAAAAAGAAAAAAAAAACTTCGTCTCTTTCCTCCCTTCTCCCGAAA
M98	8	4699206	A/G	ACGCATAGAGTCACTGATGAACCA	CGCATAGAGTCACTGATGAACCG	ACCACCCTGGCGCCATGTACAT	A	G	CAAAAATTGCCTAATTTGATGAAGTATGTGGAATGTCACGCATAGAGTCACTGATGAACC[A/G]ATGTACATGGCGCCAGGGTGGTCGGGTTGAGCTGGCCATCCACCTGAACCAGTGGCGGCC
M99	8	5316935	A/G	CGAAGAGTTGAGCAAACTGCAACTA	GAAGAGTTGAGCAAACTGCAACTG	GAAAGAGGCGATGATTGCCTCAACAT	A	G	ACTTGTTGATGCTAAACTCACCCTTGAAGCCAAATACGAAGAGTTGAGCAAACTGCAACT[A/G]GATGTTGAGGCAATCATCGCCTCTTTCAGTGACACCAAGGGAGACGATACCATAGTACAA
M100	8	8513754	T/C	AAATTTTTCAGGCAAATGAGATGATGTTAAAAA	TTTCAGGCAAATGAGATGATGTTAAAAG	GCACTATCTGACTTGTCAATTCTCAACAA	T	C	CACTGGCAGTTTGCAGGTGTGTTTCTGCACTATCTGACTTGTCAATTCTCAACAATAGTG[T/C]TTTTAACATCATCTCATTTGCCTGAAAAATTTTCAGATCTTTAGTATCACTTGAATATTT
M101	8	9200680	T/C	ATGTGGTAAGGATGCTCGTTGCAAT	GTGGTAAGGATGCTCGTTGCAAC	GCATTGTTCATGTGCAGCGGATGAA	T	C	CTCTTGCATTGGTAAAGAACACCAAAGTTGAGGATTATGTGGTAAGGATGCTCGTTGCAA[T/C]CTATTCATCCGCTGCACATGAACAATGCAATAGGGTATTGAATTCTTTTGGTCCTCCCAG
M102	8	9666142	G/A	ATTTGTTGTACCATTGGACCTGTTTCA	GTTGTACCATTGGACCTGTTTCG	GAAGATGACCTTCAAGATCTTCAGAACAT	A	G	GGGTTGCTTTACGAGAGATGAAGACCAAATATGGATTTGTTGTACCATTGGACCTGTTTC[A/G]TAAAATGTTCTGAAGATCTTGAAGGTCATCTTCGAGGTAGATTTTAGTGTTGTATCTTGA
M103	8	15355286	C/T	ATGGTTATCGCTTCAGCATTGAATGAA	GGTTATCGCTTCAGCATTGAATGAG	GACAACCATGATTTCTGGTTATATGCAGAA	T	C	TTGCATGGAGTACCGTAATCTTGTGTCTTGGACAACCATGATTTCTGGTTATATGCAGAA[T/C]TCATTCAATGCTGAAGCGATAACCATGTTCTGGAATATGACTCAGGCTGGCTGGCAGCCA
M104	8	17677381	G/A	GGAGAAGGTACAAGCTTCACAAGATA	GAGAAGGTACAAGCTTCACAAGATG	ATGGTTTGGCCCATTGGTCCGAAA	A	G	GGCCTTATAGAATAAGATCATACAAAAACCATAGTGGAGAAGGTACAAGCTTCACAAGAT[A/G]GGCCTTTCGGACCAATGGGCCAAACCATGCCCATCTACACCACTACTCACTTGCTTTCTT
M106	8	22621016	T/C	CAGATATGTACTAGCATTGCACAT	CTCAGATATGTACTAGCATTGCACAC	ACAACTGCACATTAATTAGGGTTCGTCAA	T	C	AGTATTTACGAGTACAGGAAATCAAAAGCCTATTGCTCAGATATGTACTAGCATTGCACA[T/C]GTTGACGAACCCTAATTAATGTGCAGTTGTCGATGGTCTGTCCTAGCAAAACTAGAGATT
M107	8	28377609	T/C	CCCTTTCTTTCGCTTGTTCACCA	CCCTTTCTTTCGCTTGTTCACCG	CCCTTCGATCTAGTTGCATTCTTAACAAA	T	C	CTTTGAGTTGGTTCAGAATTGCAGACCCTTCGATCTAGTTGCATTCTTAACAAAATGCAT[T/C]GGTGAACAAGCGAAAGAAAGGGGAAAAAAGCTTTTTAGTTTCCGAGGGAGGGAGAGAGAG
M108	9	853657	T/A	CGTCAATTTTTCCCCGAGCCAAAAA	CGTCAATTTTTCCCCGAGCCAAAAT	GCTCTGCTCTTCTCATTTCCGCAAT	A	T	ATACACGAGGAGCTTTTTATAGAGTAGCCTACCACACGTCAATTTTTCCCCGAGCCAAAA[A/T]TAATTGCGGAAATGAGAAGAGCAGAGCAGACAAGAGGATGGGGGGCCTAATGGGCGATAG
M109	9	4167149	C/G	GAGGAGCAAGAGTTCCACGAG	GAGGAGCAAGAGTTCCACGAC	TATGTGTGATAGACATGGCACTCTTCTT	C	G	GACCTCTTCTTGCAAAGGGTGTCGATGGATTCTATGTGTGATAGACATGGCACTCTTCTT[C/G]TCGTGGAACTCTTGCTCCTCAGCTTGGTCCTCGTAGAACCAGTTCATTTCTAGCAATTGA
M110	9	5122167	C/T	GCAACAGAGGGAATTCAAGTAACCA	CAACAGAGGGAATTCAAGTAACCG	TGTCGAGCTCGACTGCGAGGAT	T	C	CTGTTACTGATATCCCCAAACTCATTGTTCTGAAAGGTGTCGAGCTCGACTGCGAGGATG[T/C]GGTTACTTGAATTCCCTCTGTTGCTGATGTTAAAGAGACCCAGGTACCCATCTGGCCACG
M111	9	8713219	G/A	CGAGGAAAGCCAAAACAGGAGTA	CGAGGAAAGCCAAAACAGGAGTG	CTGAAAATGGGAAGATGGAGTTGCAATT	A	G	CTTCTGTCTTCTGATAACCTGCAAAGCCATCAAAATGTCGAGGAAAGCCAAAACAGGAGT[A/G]AATTGCAACTCCATCTTCCCATTTTCAGCAATTGCATACATATAAGTTAAACACTATTTT
M112	9	12599992	G/C	AATTGATTTTCACCACGCCGTCC	AATTGATTTTCACCACGCCGTCG	GCGTACTAGGAAGTTATTACTACGAGTTA	C	G	CTCCGTTCAAAAAAGGAAAAAAAAAATCAAAATCGACCAATTGATTTTCACCACGCCGTC[C/G]TAACTCGTAGTAATAACTTCCTAGTACGCGCACAAAATTCACCCGAACTTTCCCCGACGG
M113	9	16481565	G/A	CACTTACGGCTTTGTATTGCCAATTTA	ACTTACGGCTTTGTATTGCCAATTTG	TTGGGAAGCACCATGTGCACCAAAA	A	G	AGTATACGGAAGGTAAATACCGCGGAGGAGATTACACTTACGGCTTTGTATTGCCAATTT[A/G]CCATATCATAGGTTTTTTGGTGCACATGGTGCTTCCCAATCTTGCTGTTGCTAAGCTGTA
M114	9	17184526	G/A	ACCAAATACTGATGAACGATGCCGT	CAAATACTGATGAACGATGCCGC	CCTAGTCCCAGGACACCGAACTA	A	G	TGTGTCATCATCATTCATCAGATCAGACGTTTTTCCTAGTCCCAGGACACCGAACTATCG[A/G]CGGCATCGTTCATCAGTATTTGGTTACCAAAAGGGGTGGAGCTCTGAGAGAGTACCGCTT
M115	9	17654153	T/G	GTGGCCGTCCAAATCAGGTCTA	GGCCGTCCAAATCAGGTCTC	TGGCACTTTCGTCTCACCTCTGTTT	T	G	GTCTGGTGAATGGGAATGTGGTTTGATTTTGATGGCACTTTCGTCTCACCTCTGTTTTCT[T/G]AGACCTGATTTGGACGGCCACCGTGCAGCACGTGTGACCGTCTTGTCGTGTATTGGAAGA
M116	9	21604405	G/A	CACATGTTGAATAAATTAGATGTTTAGGAATTT	ACATGTTGAATAAATTAGATGTTTAGGAATTC	CCCCTGTCGTCGTTTATTTTTCATTGAT	A	G	CTCCGACACAGTTGTTAAGCCCCTGTCGTCGTTTATTTTTCATTGATGTTTGCCATGCGT[A/G]AATTCCTAAACATCTAATTTATTCAACATGTGTGAAAATCTTTCAAAATTCATCAATGGA
M117	10	4481133	G/A	CAAGTTCCTACGAACGGCCACA	AAGTTCCTACGAACGGCCACG	AGGAGGAAGCAGCTGCGGCTTA	A	G	GCGTCAAGACACCAAGCAATCCGCATCGATCATCATCGCCAAGTTCCTACGAACGGCCAC[A/G]ACGTAAGCCGCAGCTGCTTCCTCCTCTACACCAGCCATATGTTTGTCTTCACCGACAATA
M118	10	5638530	C/G	CAGCGTTCTGCTCATGGTTGTC	CAGCGTTCTGCTCATGGTTGTG	GGGGTACCTTGACTCGACTTTACAA	C	G	GATAGTGTGATATGCTGCTGGTATTTCATTATATTGGGCCAGCGTTCTGCTCATGGTTGT[C/G]AAGTTGTAAAGTCGAGTCAAGGTACCCCTGGACCGACTCGTCGACTTGGTCGACTAGTCC
M119	10	7520972	A/G	GTTTTGGGAATGCCGCGACAGT	TTGGGAATGCCGCGACAGC	GGAACCAACCTCTTTCACCAAGGTA	A	G	CTCACATAAAAAAAAACTATATGGGAACCAACCTCTTTCACCAAGGTACAAAGTTCTCGA[A/G]CTGTCGCGGCATTCCCAAAACCCCGAAGTTCCAAGATAGGCAACTCATTGCTCCTGACGG
M120	10	13181963	G/C	AATTTAAGCTTCCTAAGCTGCGAAAG	AATTTAAGCTTCCTAAGCTGCGAAAC	CTGCAAAGCATTACTGTACATTGGAAGAT	C	G	GTTCATGGTGTTGCTCAGGGCACTGCAAAGCATTACTGTACATTGGAAGATGTTGGCCCT[C/G]TTTCGCAGCTTAGGAAGCTTAAATTAAAAGGTCTGGAGAATGCACCTTCTAAATCGGCTG
M121	10	17868822	A/G	AAGAACGACATAGTGACTCCATGGT	GAACGACATAGTGACTCCATGGC	CTTCTGCAGACGGGCATGGGAT	A	G	GAAATGTTTCATCCGTTTCTGTTGTATTGCTACTTCTGCAGACGGGCATGGGATACACGG[A/G]CCATGGAGTCACTATGTCGTTCTTGCAAATTTGCTGTGAGTTTACCATTTTATTTTATTT
M123	10	19025553	A/G	GATGACAGTATTACAGGTAGCTCTGT	ATGACAGTATTACAGGTAGCTCTGC	GTATTCAAACTGCGCTTGGTTCTGATATT	A	G	TTCTGTTCGAATCTTTTCGAAGGGTAGAAAGTATTCAAACTGCGCTTGGTTCTGATATTT[A/G]CAGAGCTACCTGTAATACTGTCATCCTAGAACACTTGCAAAAATTTACAAGTGCTTAAAA
M124	11	16604961	C/G	ATAGTCTCGTGCCTCACTATTGATC	ATAGTCTCGTGCCTCACTATTGATG	TTGTGTGTAGGTGACTTAAGGTTAGTCTT	C	G	ATTCTCTCCCAATAAGTTGATATCTTGTCCCTAAGCATAGTCTCGTGCCTCACTATTGAT[C/G]AAGACTAACCTTAAGTCACCTACACACAATCAGACGAAACAACTGTTTCTGAGCACTGAT
M125	11	21473329	A/T	CATTTGTGTATTTGCTTCCATTTGTACAA	CATTTGTGTATTTGCTTCCATTTGTACAT	AATTGCCACGCTTGTGGAAGTTTATCAAA	A	T	TGCTATTGCACATTTGACACTATTTTTTTTATCATTTGTGTATTTGCTTCCATTTGTACA[A/T]GTAGCAATTTTGATAAACTTCCACAAGCGTGGCAATTTTGACATACTATGGATAAATTTT
M126	11	23023708	C/A	AATGTGACTTGCTACAGAGGTTCTTAA	GTGACTTGCTACAGAGGTTCTTAC	GTAAAGGGACCTATATTGACATTCAGCTT	A	C	CAAGGGCAAGGATGACTCCATTTCCATTACTAGAAATGTGACTTGCTACAGAGGTTCTTA[A/C]ATCCATCAGATTTTAAAGATAAAAAAAAGCTGAATGTCAATATAGGTCCCTTTACTGAAT
M127	11	27364008	T/C	GCATACCGTACATCGACCGAGAT	CATACCGTACATCGACCGAGAC	GCAGGTTTTTGTTGCATATTGTTCAATGTT	T	C	ACTAATTTCCGTCATAAAAATTACCAACAAAAATGGTAGCATACCGTACATCGACCGAGA[T/C]GAACATTGAACAATATGCAACAAAAACCTGCAACTATGCAACAGAAACCTAGCTTAGTAT
M128	12	1596493	A/G	GGCGCGGAACTTTCCTTAGCTT	GCGCGGAACTTTCCTTAGCTC	AGCACTTTTCATCATTGCCGCTGAATAAA	A	G	AAGGAAGAGCTTTGAAATTGCTTACTGCAAGAGCACTTTTCATCATTGCCGCTGAATAAA[A/G]AGCTAAGGAAAGTTCCGCGCCAGATAGGTATGTCATAAAAGGATAAGTAGAAAGAATAAG
M129	12	3990884	C/T	ATCAGATGCAACCTTGAGGCCA	ATCAGATGCAACCTTGAGGCCG	CCAAGGAATTGGAGGTTGCACTGTT	T	C	ATGTTTTGGCGAAGCATAGCATAGAAGCCAAGGAATTGGAGGTTGCACTGTTGCAGCTCC[T/C]GGCCTCAAGGTTGCATCTGATAGCACTGCATTGGGACTGAAGAAAGATAACATAAACCAT
M130	12	11139414	C/T	ACCTTCAGTAACATGGACTGATGATAA	CCTTCAGTAACATGGACTGATGATAG	GCCAAAAATTTCCTGAGGAAAGAAGGTTT	T	C	AGAGCAATAGGAAAGTGTCAATCAAGGTCAGCCAAAAATTTCCTGAGGAAAGAAGGTTTC[T/C]TATCATCAGTCCATGTTACTGAAGGTAATTCACATGTACCATCTTTAATGTTCTTGATTT
M131	12	14894214	C/T	TTATTTAGTTTACCTCTTAGATTCGTCATTTT	TAGTTTACCTCTTAGATTCGTCATTTC	AGCTAAAGAAGGCAAAATCGACAGCAA	T	C	TTTCACCCATATGTGAATCAAAGTTTATTTTATTTAGTTTACCTCTTAGATTCGTCATTT[T/C]GCTTGCTGTCGATTTTGCCTTCTTTAGCTGTGTAGTCATGATAGAATCGTTGCAGCAATG
M132	12	16594774	A/C	CCGAAATGAATGCTGTGTTGGAGAAT	CGAAATGAATGCTGTGTTGGAGAAG	CTGCTGTCCATCTAGCTTCTCCATA	A	C	CTCGCGGATGTCATTCCTCCACAGCTTCTGCTGTCCATCTAGCTTCTCCATATCTGCAAG[A/C]TTCTCCAACACAGCATTCATTTCGGTCAACTCATGGCTAAGGAACTCAATGTTCTTACGC
M133	12	17691656	G/A	AAGCTACCTCTTGTACCTGGTAAGA	GCTACCTCTTGTACCTGGTAAGG	TGGGTTAAATGCTGACAGAATGATGCATA	A	G	CAGGAGTAGCTACAACAATGTCAGGCATTGACCTTAAAGCTACCTCTTGTACCTGGTAAG[A/G]TATGCATCATTCTGTCAGCATTTAACCCAGAAACTAGGCAGAAAATACAATAAAGGATAA
M134	12	21616307	A/C	GTTGTGACATCTGCAGTCCATTTCT	GTGACATCTGCAGTCCATTTCG	CTGTGGCCACTATTTTGCTTTGTAGTTTA	A	C	ATGGTTGTAGGTTTCAGATTGCTGTGGCCACTATTTTGCTTTGTAGTTTATGATTTTTAA[A/C]GAAATGGACTGCAGATGTCACAACACAACCAAAAGATGCCCCTGGTGTACTTAAGGAGCG
M135	12	24744874	A/G	ATGGTTGTGTAAGTGATGGGTATGATA	GGTTGTGTAAGTGATGGGTATGATG	TCCTGCCCCAGTCCTGAGCAT	A	G	GCTGAAGCTTCTGGATATGCATTCCGTGATGATGATGGTTGTGTAAGTGATGGGTATGAT[A/G]ATGCTCAGGACTGGGGCAGGAGAGAGCCGGAGATAATATGCAGGCACATTGATCATGTTG
M136	12	25613282	T/G	ATGGAGCTCGTGATGCCGGAA	GGAGCTCGTGATGCCGGAC	CTAGCCAGTTGGCGAGAGCCAT	T	G	GCGGATCAAGTCCTCGCACGCGCCGCCGCCGCCGCCTAGCCAGTTGGCGAGAGCCATGTC[T/G]TCCGGCATCACGAGCTCCATGTCGAGATGGCCGACGGCGAGGGAGCACGACCGCAGGAGC
M137	1	200011	T/C	TTGAATATGTCCAGGTGCACTACA	TGAATATGTCCAGGTGCACTACG	CAAAAGCTTTCAAATGGGTCTCCACAAAA	T	C	AGTGATCACAGGCCCAAAGAAATCTACAGAGCAAAAGCTTTCAAATGGGTCTCCACAAAA[T/C]GTAGTGCACCTGGACATATTCAAAGGTAATTCCCCTGAGCTTTTGACTTGGATCATTCAG
M138	1	1510625	A/G	GGTGGTGAACAGGCCGATTTCT	GTGGTGAACAGGCCGATTTCC	TATACCCTGCACAAAATCGTGGTTCTA	A	G	AAGGAATTGATCATCTTAAAAGCTCTCTTAGACTATACCCTGCACAAAATCGTGGTTCTA[A/G]GAAATCGGCCTGTTCACCACCGCAGGAGAAACTATATACACATGAACTAGTTTAACAAAT
M139	1	2100471	T/C	GAGGCTTGAGCTCTAGTTGCTAATA	AGGCTTGAGCTCTAGTTGCTAATG	GACTAAACCTTCTATGCTTGTAATCAACAA	T	C	ACCGAGGAAGCGGCATGTACAGTAAGCATGACTAAACCTTCTATGCTTGTAATCAACAAA[T/C]ATTAGCAACTAGAGCTCAAGCCTCATACTGAATTATCCAACTATCATGTGTGAAATCATA
M140	1	20237918	T/A	GGTCGTAGCAAGTAGTTTTGGCAA	GGTCGTAGCAAGTAGTTTTGGCAT	GGGGTACTAGGATACTAGCTAAGGAT	T	A	TTTATGCAATTTTTCCTTTTTTTACGAGAAGAGGGGTACTAGGATACTAGCTAAGGATAC[T/A]TGCCAAAACTACTTGCTACGACCCTTAAAAATATAGCATTTTTTATGTTTTACTGATATT
M141	1	20666757	C/T	GCTCGTTAAGCTTCTTCTATTC	GCTGCTCGTTAAGCTTCTTCTATTT	GGATGAGGTTGGAAAGCTTAGAACAATAA	C	T	TTGGTTCCTGGTCGCCAATTTACTGTAACTTGCTGTGCTGCTCGTTAAGCTTCTTCTATT[C/T]TTATTGTTCTAAGCTTTCCAACCTCATCCTCTGAGCCGTTGCCAAGTCCACTAGTTGTGA
M142	1	22088636	C/T	CAAGTAGGGGCTACCTTCTGC	GCAAGTAGGGGCTACCTTCTGT	CCCTACTGCTTTTCCTCTGAAGCAT	C	T	GCAATTGTTGCTGGTTTTTAGTGCTGGCAACATTAACATGCAAGTAGGGGCTACCTTCTG[C/T]TGATGCTTCAGAGGAAAAGCAGTAGGGTATGCAGCTTTAACCATGGAAGGGCCCTTGAGG
M143	1	24276747	C/A	ACTACCACTTATGATGCGCTC	AGCTACTACCACTTATGATGCGCTA	CATTTCCTGGTTTTTATGCGCTGTCTATT	C	A	TAATAATGCAAAGAATCCCGGCCTTTACTTCAAAGAAGCTACTACCACTTATGATGCGCT[C/A]AATAGACAGCGCATAAAAACCAGGAAATGACTAGACAATAACTAATACTAATACCAACAC
M144	1	24786734	T/A	AGGCCCTGCGGCGTCGAAA	AGGCCCTGCGGCGTCGAAT	CGGCGAGGCGGTGCTCGTT	T	A	CAGCTTCCCCATCGCCGCGGCGAGGAGCTCGGCGAGGCGGTGCTCGTTTTTGCTCAGAGG[T/A]TTCGACGCCGCAGGGCCTTTCATTTCGTCGAACATTTGCGATATCACCCATCTGTCCTCC
M145	1	30174283	C/T	CAGCCGTTGCAAATCGTGGAC	CCAGCCGTTGCAAATCGTGGAT	TTTCTTACCTGGTTCCGGTGTCCAA	C	T	GAAGGAGATGGTGACGTACCGCGCGTCGCCTAGTGGTGGCCAGCCGTTGCAAATCGTGGA[C/T]TCCAGTTGGACACCGGAACCAGGTAAGAAAAGAACCACTATTATACAGTATACTCCCTCC
M146	1	31106169	C/T	ACATATTTTGCTTGCATTGTATGCTG	CCTACATATTTTGCTTGCATTGTATGCTA	CGTTTCTCTAGCAGTGTGATGAACTTTT	C	T	AAAAACCGTTTCTCTAGCAGTGTGATGAACTTTTTTCTTCTCATCATTTACTGACTTAAA[C/T]AGCATACAATGCAAGCAAAATATGTAGGGCTTCAACATTCTTTTGCTCCATATGCATTAC
M147	1	32326843	A/C	CCATCGAGATCTGATAACCTGAAATTT	CATCGAGATCTGATAACCTGAAATTG	ACTCTAAAATTCCTCCAAAAGGGAGTCTT	A	C	TTACCGGGAGTAGTTCAGTTCCTACGAAAATACTCTAAAATTCCTCCAAAAGGGAGTCTT[A/C]AATTTCAGGTTATCAGATCTCGATGGTTTTAGATGTGCCGTATAAGTAAGTCTGTCGCTG
M148	1	33925707	A/C	CAACAAGTTTAATTGAGAGCTCACCA	CAACAAGTTTAATTGAGAGCTCACCC	GGATGATAGATTCAAATGCCTAAACAACAT	A	C	ATACACCAAATCATAAAGATCATGCCTCTTCGTATCAACAAGTTTAATTGAGAGCTCACC[A/C]ATGTTGTTTAGGCATTTGAATCTATCATCCTCTCTCATATAATCAATATATGTATCAAGT
M149	1	36480265	C/T	GACGAGAGGTGCATGGCCG	CGACGAGAGGTGCATGGCCA	TCGCCGTGCATCGCGTGCTTTT	C	T	CTCCATCAAACCGGTGGACGTAGACGATCGGAGGATCTCGCCGTGCATCGCGTGCTTTTT[C/T]GGCCATGCACCTCTCGTCGTCTTCCTGATTTCGCCGCCACTTGTAGCATCTGCCCGTGGG
M150	1	37744535	G/A	CGTCGACAACGTTCCACAGGC	ACGTCGACAACGTTCCACAGGT	GGAGCTCTTTCGCGCCACCAAT	G	A	TCCTCTTCGGTGGTCGGCCGTTTCCGAGCTCGGCACCGGAGCTCTTTCGCGCCACCAATG[G/A]CCTGTGGAACGTTGTCGACGTTGATAAAACCCTATCACAATCGAGGAAGGCATGGCTGAC
M151	1	38807221	C/A	GAGCCATAGTTTCTTATCGCAAG	ACTGAGCCATAGTTTCTTATCGCAAT	CTGGGCCCGGCAAAATGTAAGATTT	C	A	GTCGTCAACCAAGTTGTCTTAGGAGGTCTGGGCCCGGCAAAATGTAAGATTTTCAGCTAG[C/A]TTGCGATAAGAAACTATGGCTCAGTGAATGAATTAGCATTAGAGATACATGGACAAAGTA
M152	1	41386632	G/A	TTTAATAAAAGATGAGTAAGTTGTCGTGG	TTAATAAAAGATGAGTAAGTTGTCGTGA	GGGAGTATTAAACAAGTCGAGATGCATTT	G	A	AGCAAGCAAGAATATGCTCTCCGAAGATGGATTTTAATAAAAGATGAGTAAGTTGTCGTG[G/A]CTAGAAAATGCATCTCGACTTGTTTAATACTCCCTCCATACTCGTAAAGAGATCGTTTAG
M153	1	42324402	A/G	GCGATCGATCGATCACTCGCAT	CGATCGATCGATCACTCGCAC	CGGCGTACACGAAAATCTTGAGGTT	A	G	GTAATTTTCGCTGTTGATTTCGGCGGCGGCGTACACGAAAATCTTGAGGTTTCCGCGTCC[A/G]TGCGAGTGATCGATCGATCGCGGAAGGAAAAAAAAGTACACCTGCTACAATAAATTTTGC
M154	1	43232978	T/C	GGCATTTCTGATTTTATATCTGTGT	CTGGCATTTCTGATTTTATATCTGTGC	CCTCTTAGTTTCTCAACTATTGTACCGAA	T	C	CTCCTAACTTTCGGTAGATCCATCACACATCTTGCTGGCATTTCTGATTTTATATCTGTG[T/C]TCACTTTCGGTACAATAGTTGAGAAACTAAGAGGAGAAATCTATGGTCTGACATACAAAA
M155	2	1648349	G/A	GAGAACTTCAGACTTCAAACTGTTTTAG	AGAGAACTTCAGACTTCAAACTGTTTTAA	TATCGATGAAAGCTTTTGCGTGTTTGAAAA	G	A	CGTAAAATCTTTGCATGTCAAAAATATATATTAGAGAACTTCAGACTTCAAACTGTTTTA[G/A]TTTGACCTGCACTATATTATAGTTTTTTTTCAAACACGCAAAAGCTTTCATCGATATTAA
M156	2	4412297	C/T	GGTAATTTGCTGCGAGTTGCTCG	AAGGTAATTTGCTGCGAGTTGCTCA	AAGCATTCTTCGCCTGTGACAGGAA	C	T	TGAAGGCATGGGATTTGACAGAGCACGTGTCATCGAAGCATTCTTCGCCTGTGACAGGAA[C/T]GAGCAACTCGCAGCAAATTACCTTCTTGAACATGCTGCTGATGAAGATTAGATGGAATTA
M157	2	7592017	T/G	CGATGAGTTTCTTGCAAGTTGGCAT	GATGAGTTTCTTGCAAGTTGGCAG	GCATGCATGCGTATGTTTTATATGTATGTA	T	G	TGGTTACACGTGGTTCCTTGCTTTCGGTCAATAAAGCGATGAGTTTCTTGCAAGTTGGCA[T/G]GTACATACATATAAAACATACGCATGCATGCATATATATGACATAGATCGATCCGGCCGG
M158	2	9441925	G/T	GACACTGTTCTTCACCTCCTGC	CGACACTGTTCTTCACCTCCTGA	ACAACGTGCAACGGGTTTGACCTT	G	T	GCTGACCGGTCAACGTCAAATACGGATTGGGGGAGCACAACGTGCAACGGGTTTGACCTT[G/T]CAGGAGGTGAAGAACAGTGTCGAGTCCGTGTCTGGCTGTTGAAATTCCGTTCAACTTGTG
M159	2	13982816	G/A	ATTGCTCTTTTGTCCCTAATGGGC	GCTCTTTTGTCCCTAATGGGT	CTGCTCAGAGATATGTACTTATACTGCAT	G	A	CCAGGCAACTGGCCCTGGCTCCGCCACTGCTCAGAGATATGTACTTATACTGCATGTGCA[G/A]CCCATTAGGGACAAAAGAGCAATCAGCCTCCCTAGGGCTAGTGGTACTCCACCGTAAACA
M160	2	16601964	G/A	TTTTATACTCTACAAACCAACATCTCTTG	ATTTTTATACTCTACAAACCAACATCTCTTA	TTGTCACTAGCACTCCCGACTCAT	G	A	TAATTTCGTCCTAGTTTACTTTATTTTTGTATTTTTATACTCTACAAACCAACATCTCTT[G/A]CATGAGTCGGGAGTGCTAGTGACAACGACGATCGACCATATATGCATCAATCAGAAAATT
M161	2	18316065	T/C	CCATTACATAAACAAGAAATCCGGGT	CCATTACATAAACAAGAAATCCGGGC	GCTGCTCTGTTGACATAGCTCAAGAA	T	C	TTTGATCGTGTTCTGTACAAACCAAACCTATGCTTCCATTACATAAACAAGAAATCCGGG[T/C]TATTGACAGCACAAATAAGTAAAATTCTTGAGCTATGTCAACAGAGCAGCAGTTAATCAG
M162	2	21768176	A/G	CCCGGAGTGGCACCATAGCT	CCGGAGTGGCACCATAGCC	TCACCATCCCCATATGACACTGCAT	A	G	TATAAGGAAGCAGCTCCAAGGAGTGGAATTATCACCATCCCCATATGACACTGCATGGGT[A/G]GCTATGGTGCCACTCCGGGGTTCGTCTCACAATCCAAGCTTCCCTCAATGCGTCGACTGG
M163	2	22334916	A/G	AAGTTGATCTGACTGCCATGTACAATA	GTTGATCTGACTGCCATGTACAATG	TTGAGAAATATGTGTCACTACCCCTTGTT	A	G	AATATTGCATTTTCACATGTTAACTAAGGTTCTTAAGTTGATCTGACTGCCATGTACAAT[A/G]TGGAGCCCAACAAGGGGTAGTGACACATATTTCTCAACTTCAGTATGCAATAAGTCAGTC
M164	2	22826995	T/C	ATAGGCCATTCTATGCTTGGGCTA	AGGCCATTCTATGCTTGGGCTG	GTAGCAAGTGATCGATGCAGTGACAA	T	C	CATACACTGTAGTAGGTCACTAGTGTAGCAAGTGATCGATGCAGTGACAACGGCGGCGAG[T/C]AGCCCAAGCATAGAATGGCCTATGCAGTTTATACTATTGCGAGTGCACAGTGCGGTAACT
M165	2	24770686	C/T	TGCAAGCTAAACTTTATTTGTTTCAAAGG	GTTGCAAGCTAAACTTTATTTGTTTCAAAGA	GGCAACACTGAAAAGTTATGAACAAGTGTA	C	T	AATATGTATTTAAGAGGTGCAAAATGTGGCAACACTGAAAAGTTATGAACAAGTGTAGCT[C/T]CTTTGAAACAAATAAAGTTTAGCTTGCAACAAAATTAGTCAATTGCACTCTGACTGCTAG
M166	2	26821526	A/G	CAACAACATCTGCAGCAGCTTGT	CAACAACATCTGCAGCAGCTTGC	GCTGATGTTGAAGTTACCTATTAGGTGAA	A	G	CTGTAAATAATGAAGCCTTTGTGTTAATGCTGATGTTGAAGTTACCTATTAGGTGAATAC[A/G]CAAGCTGCTGCAGATGTTGTTGACTGCAGCAATCCAAAGAATTCAAAATATTATGTCGTT
M167	2	27377681	T/C	AATCTATTAACTTTCGGCCTCTTGCT	ATCTATTAACTTTCGGCCTCTTGCC	CTTCCTCTCTCTCCGAATCTCCTTA	T	C	CCGAAAAAGTTTGATGCCAAATTATTCCTCATGAGAATCTATTAACTTTCGGCCTCTTGC[T/C]TTTTTAAGGAGATTCGGAGAGAGAGGAAGGATGCTTACAGCCTAGATTAGGCATTCTATA
M168	2	27972075	A/C	TAATGTTTGTGTCAAGACTTTCTGTGATT	ATGTTTGTGTCAAGACTTTCTGTGATG	CAGTTGTAGCTGACCTGGGGAGAT	A	C	TGTGCAGGGCCTGGGTCATGTAACTGAAATTCTCTGCAGTTGTAGCTGACCTGGGGAGAT[A/C]ATCACAGAAAGTCTTGACACAAACATTAAGATCATTCTCAAGCCGTTTGTAATTACTTAT
M169	2	29822260	G/C	CGATCTGAACCTGGAAAAGCCC	CGATCTGAACCTGGAAAAGCCG	GTGTTCGAGTGGTAGGAGCCCTT	G	C	TGCTTGTTTCTTCCAAGTAGACTTGTTACGCCTGTTGGTGTTCGAGTGGTAGGAGCCCTT[G/C]GGCTTTTCCAGGTTCAGATCGACGCCTCCTTCCTCTGGTATGGGAGGATCTCCTGTTCAT
M170	2	30631898	C/A	ACATATATAAAGATGTGACAGATCATACAG	AAACATATATAAAGATGTGACAGATCATACAT	TCAATGGCGCCCTCGGTACCAA	C	A	TTGTTACCTCCAGATTCAGCGCGACCGTAATCAATGGCGCCCTCGGTACCAAGACCAGAC[C/A]TGTATGATCTGTCACATCTTTATATATGTTTCGTTTGGCGCATAATTCCCCTGGTTATGC
M171	2	32466409	G/T	ATGTCTTGAATTAGCTTGCCTCATTC	GATGTCTTGAATTAGCTTGCCTCATTA	GGTTGCACAGGACAGTGTTGGTAAA	G	T	TTTATAGTCAATGATTATAACAGGGCAGGGTTGCACAGGACAGTGTTGGTAAACAAAAAA[G/T]AATGAGGCAAGCTAATTCAAGACATCAACAAATAAAGAAAGAAATGAATCTTGCTAACTG
M172	2	33158248	G/A	AGCTTTGTGTTTGGCCAGGCC	GAGCTTTGTGTTTGGCCAGGCT	GTTCCGAACCCGAACTTTGAAGCTT	G	A	AGCCCTTGGCCAAACAGAGAGCTCTAGTTGAAGGTTCCGAACCCGAACTTTGAAGCTTTC[G/A]GCCTGGCCAAACACAAAGCTCTTTTCTCCCAATTGTGAGTGACATGCTTTGTGTTTCTCT
M173	2	35841954	T/C	TATAGAAAGACAAATTTTAGTTTTCCATGTT	ATAGAAAGACAAATTTTAGTTTTCCATGTC	CATTACCTCAGGAGTTCACAGCGTT	T	C	CAATAGTTACAATAGCTGAGTTGGTTTTCTTATAGAAAGACAAATTTTAGTTTTCCATGT[T/C]AGATAACGCTGTGAACTCCTGAGGTAATGATCACTCATCAACAAGCTTTCCTATGAAAAA
M174	3	665984	C/A	GCCTCAGAATCAGCCAATGTCC	AGCCTCAGAATCAGCCAATGTCA	CTCTAACTCTAAGTCCAGGATCAGATTAT	C	A	ACAGGACTGGACAAATCGAAGTCCAAAGTCCAATGGCCAGCCTCAGAATCAGCCAATGTC[C/A]ATAATCTGATCCTGGACTTAGAGTTAGAGGCGTGGCTTAGCACCACCAACCGCAGCTTCC
M175	3	1099713	C/G	TCTAATGCAGGTAGGTACAGTAC	CTTCTAATGCAGGTAGGTACAGTAG	GTTTATGTGCCATTTTTTGTGCAAGAGCAA	C	G	AAAGTCGTCAAGAACAACTGGAACGGCAAGAGCTACCTTCTAATGCAGGTAGGTACAGTA[C/G]GCATTGCTCTTGCACAAAAAATGGCACATAAACCTCTGCTGATTTTTTGGGATTTGGTGA
M176	3	1737794	C/T	CACAGCCCGTCCAGTAGCC	CCACAGCCCGTCCAGTAGCT	GGAGATCCCCCGGCGGCAA	C	T	TCCGTCGGCGGCGGTGGCGCCAGCCACGCCTGCACGGTGTTCCACAGCCCGTCCAGTAGC[C/T]TCTTGCCGCCGGGGGATCTCCTCGGCGCCGCGCCGTACCACCTGCTGAACGCGCACAGCG
M177	3	2527051	A/G	CGCTGAAACCTGTTGCTTTGTCAAT	GCTGAAACCTGTTGCTTTGTCAAC	GGCTTTCAGAAACTTGAAGAGTTTCAGTT	A	G	TGATTTGTCTCATCAAGGCTTTCAGAAACTTGAAGAGTTTCAGTTAAAAAGTAAAACTGT[A/G]TTGACAAAGCAACAGGTTTCAGCGCAGGTAAAAACTAGAAAGATTAGCAAAGCAAGCGGC
M178	3	3765302	C/T	ATATTTTCTGCTGGTATAACCTACG	AACTATATTTTCTGCTGGTATAACCTACA	GTGCCTCCTTTGTCCTCCTGAATTT	C	T	AAGTACACTTGACAAAACCCAACAAGCGTTAACAGGTGCCTCCTTTGTCCTCCTGAATTT[C/T]GTAGGTTATACCAGCAGAAAATATAGTTGCTGCATTCCAGGGATGTAGAGGAACTGTATT
M179	3	4894617	A/G	GTGAGTCCTAGAAACTCATTGTAGCA	GAGTCCTAGAAACTCATTGTAGCG	CGACTGGCTGTCATGTGTTTAATAGTTAT	A	G	ACTGACCATGACATTGTAAGCAATACAAGTGTAGAGTGAGTCCTAGAAACTCATTGTAGC[A/G]ACAGAAACTTAGGAAGCATATATATAACTATTAAACACATGACAGCCAGTCGGACAAATA
M180	3	7085436	T/C	AGCATTGCCAATTGCAATCACAGTAT	GCATTGCCAATTGCAATCACAGTAC	TGAGGTGAGATAGCAATAGGAAACTACAT	T	C	AAATGAACTGGAGCTGGTTTCCTATGTTCATTGGTAGCATTGCCAATTGCAATCACAGTA[T/C]ATGTAGTTTCCTATTGCTATCTCACCTCACCTGCTCTTTCTACTAACAATTATTTACCTC
M181	3	11288086	A/G	CGCCAATTCCAATGCGAATTTT	CTCGCCAATTCCAATGCGAATTTC	GCGTGTCCGCATAGGAGGAGAA	A	G	ACATGTGGCGAGCAAGCCGTGGCCTCGTGGGTGGCGGCGTGTCCGCATAGGAGGAGAAGC[A/G]AAATTCGCATTGGAATTGGCGAGCAAGCGACACTGCTTTCATCGCTGGCAAAACAAATAG
M182	3	14363659	G/A	GAGCCATATGAAGTGACAGCACG	GAGCCATATGAAGTGACAGCACA	CTATCCCATTCAAATTCGCCAGTTGATTT	G	A	AGATAATTGATGAAGGCAAGGGGTGGGAAACACCGAGGGAGCCATATGAAGTGACAGCAC[G/A]GTAAATTACCTTTTAAATCAACTGGCGAATTTGAATGGGATAGTTATATTTGATTACAGA
M183	3	17020332	C/T	CACTTCACATGAACAGAAACAC	GGCTCACTTCACATGAACAGAAACAT	ACCCTAAGTACTACTATTTGGTTACAACAT	C	T	AAAAAAGTGAATTAAAGCTGATGTTATAACCCTCTGGCTCACTTCACATGAACAGAAACA[C/T]GATGTTGTAACCAAATAGTAGTACTTAGGGTGAAAATACACTGCAAATGGTATAACCATC
M184	3	18183550	G/T	CTAGACGGCCGACGAGGG	TTCTAGACGGCCGACGAGGT	GGGTCGGCCAACCATACGTGAA	G	T	ATCAACCAAAAAGACCCTAAGACTTCAATGAGAAAGGGTTTTTCTAGACGGCCGACGAGG[G/T]TTTTCACGTATGGTTGGCCGACCCATCTAACCCCATGTGCCTGTGAAGATCACCATCTTC
M185	3	19049058	G/C	TGGGAGGAAACGAATTCTCAGTTG	GGGAGGAAACGAATTCTCAGTTC	GCGAACCATGCCCGCGAGAAT	G	C	ATAAACATGCCCTGATTAGATAGCCTCAAGATAACTTTGGGAGGAAACGAATTCTCAGTT[G/C]CATTCTCGCGGGCATGGTTCGCCTTGACCGGCTCTCTCCTAGAGATTGAGTCTGCGGAGG
M186	3	21760447	T/C	AGAACAACATGATTAAAGAAGGACCAA	AGAACAACATGATTAAAGAAGGACCAG	ATTCATGCCTTCTCCTGGCCAAGTT	T	C	CCCAGCCTCGATGAAGCAAATGCTTCCTGATTCCCATTCATGCCTTCTCCTGGCCAAGTT[T/C]TGGTCCTTCTTTAATCATGTTGTTCTAGTTGGTAAAACAAATCATTGAAGGAATCTTTAG
M187	3	22349823	G/C	GTGTTCTCATCACAAACATCATCTAAG	GTGTTCTCATCACAAACATCATCTAAC	CCTCCAGAACATTTTACATGAAAGAAGGTT	G	C	TGCCAGTGAGGTTCTGAGTTCTTCCCAGCCATTGGTGTTCTCATCACAAACATCATCTAA[G/C]ACGAGCAAAAACCTTCTTTCATGTAAAATGTTCTGGAGGTAGGATTGCAACTCCTTCTCT
M188	3	22798036	C/G	ATATATAACGCCACGACCGATTGC	ATATATAACGCCACGACCGATTGG	GGTAGGCGAGGAATGTTGTGAAGAA	C	G	AAATTAAAGTTGTATTGTACTGTGTAAGTATGTTCATATATATAACGCCACGACCGATTG[C/G]GCCACTCGGCACGGATGCACAGGAGAGCTTTTTTCTTCACAACATTCCTCGCCTACCAAA
M189	3	23405782	C/T	AAAGAAATGATACTTGTTTCAACCAAATTTAC	AAAGAAATGATACTTGTTTCAACCAAATTTAT	AGTAGCTGTTGTATCTAGTGTTGTGCATA	C	T	GGAAAGTATAAAAATAATAAAACCAACTTAAAGAAATGATACTTGTTTCAACCAAATTTA[C/T]GGTATGCACAACACTAGATACAACAGCTACTTCTAGACATCTACAGATATCTACTTGTCC
M190	3	24905268	C/T	CCAGTAATCTAGACAACCGTTTATAC	GCCAGTAATCTAGACAACCGTTTATAT	CGATGAACAAAAACTTTCCACGCAAAGAA	C	T	CCTGCCCAGATTGTGGCTGCCGTTGAGCAAATATGCCAGTAATCTAGACAACCGTTTATA[C/T]ATTGTTCTTTGCGTGGAAAGTTTTTGTTCATCGTTTTGCCCATGTAGCGAGGTATCCATT
M191	3	25967161	C/T	AATTTGGTTTACTCACGCTTGCTCG	CAATTTGGTTTACTCACGCTTGCTCA	AAAATCACCGATTATAAGGGGCTCCAAAT	C	T	ATAAAAAATTAAAATTGTTCAAAGAAAAAAAATCACCGATTATAAGGGGCTCCAAATACA[C/T]GAGCAAGCGTGAGTAAACCAAATTGCACGCGAGCCCCTCCACCTTATACTTTTTGTCCAT
M192	3	26425218	T/C	GTTTCACCGGTGTGTCTCTTCCA	TCACCGGTGTGTCTCTTCCG	ACCATCACATCCAGCACGGTGTATA	T	C	AATGTGTCTTCCAGAATAATTTGTTCTTCTCAAGCACCATCACATCCAGCACGGTGTATA[T/C]GGAAGAGACACACCGGTGAAACTTTTGTTGGATAAAATTTCCTCGCAGCTGCTGACCAGA
M193	3	27607810	A/G	GCATGCATATAGGAGGCCACCA	CATGCATATAGGAGGCCACCG	CCGTCATAAAGCCTTTTAGGATCGTTATT	A	G	TCTTGATTTTAGGACTCATCTGGAGGTTGAAGCCATATAGCATGCATATAGGAGGCCACC[A/G]AGATGCAATAACGATCCTAAAAGGCTTTATGACGGATATAACATAAATAGGTTGGAGGAG
M194	3	28842150	C/G	GTTCTGTATATTTTACAGCAGCTCTTC	GTTCTGTATATTTTACAGCAGCTCTTG	GCATCTGATGGCTCCACTCCAATTA	C	G	GCATTGTTGCACTCTAGTCAGGTTGGGATGGAATGTTCTGTATATTTTACAGCAGCTCTT[C/G]TACAGGTGAAAATAATTGGAGTGGAGCCATCAGATGCAAATGCAATGGCATTGTCCTTGT
M195	3	29561125	T/A	GAAAGCTGAGAAGAACAGGCAGT	GAAAGCTGAGAAGAACAGGCAGA	CCCATCGCTTTGCCTTTATCTATATGTAT	T	A	TCCAACAACACCTGAATTTACGAGGAAACAAATGTTAGGAAAGCTGAGAAGAACAGGCAG[T/A]ACAGACATACATATAGATAAAGGCAAAGCGATGGGCCTATAAAGGCTAATCAAGGAACGG
M196	3	30121038	T/C	GTTGGTACTTCTGTTCAAACTTCTGATA	GGTACTTCTGTTCAAACTTCTGATG	CGGACATAGGAGTCTAACAAAGCAGAA	T	C	ACGTCCACGCCCCCTTCCTCTGCCACGACCCCGGACATAGGAGTCTAACAAAGCAGAAAC[T/C]ATCAGAAGTTTGAACAGAAGTACCAACTTTTGTGCTAATTATTTCTATAGTACCTTCATA
M197	3	31480345	G/A	GGAAGTAATCGCGGTATGGGAG	GGAAGTAATCGCGGTATGGGAA	TAACAAACACCTTGCGTGCATCAAACAA	G	A	CAACCTCTCCACCCTTCCCGTTGCCGCCTCTTGGAAGTTGGAAGTAATCGCGGTATGGGA[G/A]GCGTTCGCCCCACCTTGTTTGATGCACGCAAGGTGTTTGTTAGAATGCTTAGCAGCGGTG
M198	3	31953540	G/C	GCGAATGGGTTCCCTCCGAG	GCGAATGGGTTCCCTCCGAC	AGTCGATCCGGAAGCTTCTGTTCAA	G	C	ACATTGGTGGTGGAGGTATGCATGGCGGTGCCGGCGAGGCCGCGAATGGGTTCCCTCCGA[G/C]CTTGAACAGAAGCTTCCGGATCGACTCATCGACATCGTCTCCCACACGGCCTCCTTCCAC
M199	3	32832881	G/A	CCCTTCCAAATTGCTACAGTTG	CCTCCCTTCCAAATTGCTACAGTTA	AATCTGGAGGTGGATTGGGACTGTT	G	A	CTTTCAAAATTTCCCTTTCAAAATGGTCACCAGCAGCCTCCCTTCCAAATTGCTACAGTT[G/A]CCCAACAGTCCCAATCCACCTCCAGATTGCAGTCCCTTCATACCTGTCAAACAAAATAAG
M200	3	35902029	C/T	AACAGAGCCATGCCCTGTTGG	GAACAGAGCCATGCCCTGTTGA	CAGATCCCTCATCGTCATTGACTCAA	C	T	GGTGAGCAGAGATTATAGCATTCCAGGACTGCAGATCCCTCATCGTCATTGACTCAAACA[C/T]CAACAGGGCATGGCTCTGTTCGTTCTTATCAGAGTACATCCTGATCAGAGCATTTGCTAC
M201	4	471512	G/T	AACGTGAACCATGCCCTGACC	CAACGTGAACCATGCCCTGACA	GTTCGTCCCGTAGCCGACGAT	G	T	GTTCTTGGCAATCCAATAGTTTTCCCCAGTGTCGGGATGGTTCGTCCCGTAGCCGACGAT[G/T]GTCAGGGCATGGTTCACGTTGGTGGAGCAGCCCGTGCCGCCCTTGTAGACACCATTACCC
M202	4	1164865	G/T	ATTGGATAAATTGCCCTGGATACTAAC	AATATTGGATAAATTGCCCTGGATACTAAA	GGATACAACGGTATATCTCCGCTCTT	G	T	GGTGGTTGATTTATCCCAGAACTTCTTACACGGATACAACGGTATATCTCCGCTCTTTTT[G/T]TTAGTATCCAGGGCAATTTATCCAATATTTGTGTTTTAGTTTTGCAGGTATATGTAACCT
M203	4	2537690	C/T	TTACCGGATTCTGTTCGGCGG	TTTACCGGATTCTGTTCGGCGA	AGGGAACATGGCCAAACTTCGAGAA	C	T	TGTTAAGAGTTTTACCCGTCGTCGTGCTTCTAGTCAGGGAACATGGCCAAACTTCGAGAA[C/T]CGCCGAACAGAATCCGGTAAAAAGCAAATTAACCATGGAGGCTAAGTATATATGTGTCGG
M204	4	12374470	T/A	ACAGATTGTACCACGTCATCGGATT	ACAGATTGTACCACGTCATCGGATA	TTCTGGTGCATCCAACGGTCAGTTT	T	A	TCTAAAGTAGTGAAAAAAAAGTAAAGTTTTCCAACAACAGATTGTACCACGTCATCGGAT[T/A]AAAACTGACCGTTGGATGCACCAGAAATTGAATCGCTGCCGTCAGATGCAAAGTCAAGGT
M205	4	14180616	C/T	GCCTAGACTTGTGATCTGATTGAG	GGCCTAGACTTGTGATCTGATTGAA	ATAGTCTCCCTGCAGTACTGTCGAT	C	T	TATCGTGCTCACTTTCCAGTTTCCACCCACCGCATAGTCTCCCTGCAGTACTGTCGATCG[C/T]TCAATCAGATCACAAGTCTAGGCCAAGATCCAGAGGGAGCAAGGACTGCTGCGCGCGGCA
M206	4	16233834	C/G	AACCTTCTCCTCTGTTTGTCCAAAG	AACCTTCTCCTCTGTTTGTCCAAAC	GAAGGCATCCAAGTAGTCCCTAGAA	C	G	TTACCTCGCAACCAGTCTTCCTCCCAACGGGCCTGAAGGCATCCAAGTAGTCCCTAGAAG[C/G]TTTGGACAAACAGAGGAGAAGGTTCCTCTGGGCGGGAGGTGAAGCTTTGATGGGGGGAAG
M207	4	16706937	A/C	AAACCAGCGCCTCTCGGAATCA	CCAGCGCCTCTCGGAATCC	TTCAATGGCCAGAGTAGTTTCTTGATGAT	A	C	TAACTTGAAAAAGAACTACGACCAGGAAATCGTTGCCCTAAACCAGCGCCTCTCGGAATC[A/C]TCTCATCATCAAGAAACTACTCTGGCCATTGAAGCTTGCGACATGGAGACTACAAAGTAT
M208	4	19184745	G/T	GGACCGGCAAGCCCAAGAG	GGGACCGGCAAGCCCAAGAT	GATGAGAGACCACACAGCACACTTT	G	T	AAAAATATTTGTATTTTAGAACGGAGGGAGTACGAAATAACGGGACCGGCAAGCCCAAGA[G/T]AGAGAAAAGTGTGCTGTGTGGTCTCTCATCTCTGCATTCCAGGGACACTTGATCCCTTGC
M209	4	23525169	G/A	ACGCAGCCATGGACCTCCC	GACGCAGCCATGGACCTCCT	GGTTCTGAGGGAGATTACAATTTTGTTCTT	G	A	GAGAGATAATATGTTCATAATCACCTTTGGTTCTGAGGGAGATTACAATTTTGTTCTTCA[G/A]GGAGGTCCATGGCTGCGTCCCAACACACGGCTTGTCGGGGCAATCCCACTCAAACCACAG
M210	4	24002318	T/A	GTTCAATCTGCTGTAACCAGGGT	GTTCAATCTGCTGTAACCAGGGA	CGATGCTACCGAAATTTTCGCTGAAATTA	T	A	GTTGTGATTTGTTTGTTACTAGCAGTTACAAAGTTAGTGTTCAATCTGCTGTAACCAGGG[T/A]TTGCACTTTTAATTTCAGCGAAAATTTCGGTAGCATCGGTATTTACAAATTTTTTGCACT
M211	4	26526299	A/G	AACGACATTTACATTACATTTTCCAAGGAT	CGACATTTACATTACATTTTCCAAGGAC	GCTGTGTTGTGATCTTCCATAAATCTGAT	A	G	AAGTAGCTGTGTTGTGATCTTCCATAAATCTGATATACATTCAAAAAATGCATGTCAAAC[A/G]TCCTTGGAAAATGTAATGTAAATGTCGTTTATGAACATCCAGCAGAAGCCCATAAAATTA
M212	4	28498324	C/T	CATCTAGGAGCTCCAGTGGCG	CATCTAGGAGCTCCAGTGGCA	TACGCTGACGACACCGGTCCTT	C	T	CCCTAGCCAACGTCATCGCCACCATTGCCCACCATGTACGCTGACGACACCGGTCCTTGC[C/T]GCCACTGGAGCTCCTAGATGACTGGCAACCACCTCCACTACCACCACCCTTAGCCACCAC
M213	4	29299845	A/C	ATACGAGCTGATTGAAGTTAGATCCTT	ACGAGCTGATTGAAGTTAGATCCTG	CAGTTAATTGGTTGTCGGTTGCAGTTATA	A	C	CTCTGTATTTACGATTTTACGTACTTCATAACAGTTAATTGGTTGTCGGTTGCAGTTATA[A/C]AGGATCTAACTTCAATCAGCTCGTATTCAGCAGGTACTACTACTAACGAGCAAAGATAGC
M214	4	33144611	G/A	GAAACAAGAACAGGTTAGGTTAGTCG	GAAACAAGAACAGGTTAGGTTAGTCA	CCGATTCCCATACGCCGACGTT	G	A	ATGGGTTGTTGTCTTTGTTTTTATTTTATGAAAATGAAACAAGAACAGGTTAGGTTAGTC[G/A]AACGTCGGCGTATGGGAATCGGACATCTCCTCTGCTGAGAGGGCACCTCCCACTGTTTTT
M215	5	103237	C/T	CCGCTGCAGAGCGACGTG	GCCGCTGCAGAGCGACGTA	CATGGCCTGCGTGACGGCGAA	C	T	GAAGCGCGTGCCGGGCAGCCAGCGCAGCGGCAGCGCCAGCATGGCCTGCGTGACGGCGAA[C/T]ACGTCGCTCTGCAGCGGCCTCAGCTTTCCGCCGCCGGCGCCCAGCAGCATCTCGCAGATG
M216	5	1457663	A/G	ACTAATAACTCAGGCTAAGCTATTGAT	ACTAATAACTCAGGCTAAGCTATTGAC	GCCACCAACCAAAATTCTCAATTGGATTA	A	G	GTCATCCATGATTCATTCTTTCGAGCCACCAACCAAAATTCTCAATTGGATTATCAAGAT[A/G]TCAATAGCTTAGCCTGAGTTATTAGTAGCTGCCACTAATCCTAACACTGTTGTTGCTGTT
M217	5	2261234	A/T	ATCAGTTCAATCGAGTAATGATCAGA	CTATCAGTTCAATCGAGTAATGATCAGT	AGTGCTAATTAAGTTGCTGTCGTTTCCAA	A	T	CAGCTCCCGAATTCTGAACTTTTAATTGAGAGACTATCAGTTCAATCGAGTAATGATCAG[A/T]TTGGAAACGACAGCAACTTAATTAGCACTGTGCTAAGATCTGAGATGGTGTGCAAATATA
M218	5	3101601	C/G	GTGAACATCCCGCTGCAACTG	GTGAACATCCCGCTGCAACTC	GAACAGATCTGCAGAAACTGAAACAACAT	C	G	CAGATGGATCATTCTAGTACTGACGATGAACAGATCTGCAGAAACTGAAACAACATTGTC[C/G]AGTTGCAGCGGGATGTTCACACTCCACAAAGCCTTCACACTTCATAGTCTCCGCGGTAGC
M219	5	4170019	C/T	CCTAGGCAGGCCCTGTGC	ATCCTAGGCAGGCCCTGTGT	GCAGGAGTAGAAGACATGAAGAATACAAT	C	T	TATGTATACTTGTTCCACCATCTCCTTCTCACATGATGCCTATCCTAGGCAGGCCCTGTG[C/T]TATTGTATTCTTCATGTCTTCTACTCCTGCATGTGCCCTACCACCTCCCCACATCTCATG
M220	5	5442792	C/A	GAAATGTTGGACGTGACCTCATTC	CGAAATGTTGGACGTGACCTCATTA	TGATGACGGATCAATCTTTACTGCCTAAA	C	A	ATGGTCAATTCATACTTCTAGCAATCTAGTTGAAATCGAAATGTTGGACGTGACCTCATT[C/A]TGGGATGTTTTAGGCAGTAAAGATTGATCCGTCATCAGAAAGCAAGGAAGACTTTAAGCC
M221	5	8491876	C/G	ATTAATGATCTTAATCGCGGTAACCC	ATTAATGATCTTAATCGCGGTAACCG	TAGACGCTCAAGACCCTGTTGCATT	C	G	TAAAGTTTGAAAATATATAATGTTTGATGTCAGTTATTAATGATCTTAATCGCGGTAACC[C/G]AATGCAACAGGGTCTTGAGCGTCTACGATTACGTTAACGAGACTTACGCGGCACGAGTGA
M222	5	13141830	T/C	CTGAAGAATTGCGGTGCTCCTT	CTGAAGAATTGCGGTGCTCCTC	CTTTGACTTTGCTAACCTTCCTCTCATAT	T	C	AGAAAAAGGTTGCTAACAGTGATGCCCCCTACCAGTTCTCTGAAGAATTGCGGTGCTCCT[T/C]GCTGAAGGCATATGAGAGGAAGGTTAGCAAAGTCAAAGCAACGCATTCTACCATTGTACC
M223	5	13770603	C/A	ATCGTTGATCGAAGGGCAGAGG	GATCGTTGATCGAAGGGCAGAGT	GCGGTAAGCCTCTCTCCGCAAT	C	A	AGCGACTGTCGGCAACAGTGACACACTACGCACGCGGTAAGCCTCTCTCCGCAATCTGTG[C/A]CTCTGCCCTTCGATCAACGATCGCGTGCGTCTCACCGTCAAGTACGCAGCACACCTAACA
M224	5	17371615	A/G	ATTATTATTATGGCGAGCGCCTATTCA	ATTATTATGGCGAGCGCCTATTCG	TAAGGTGCCCCTAGCCATTCTTCTT	A	G	ACCATTACAAATTCATTCTATTGAAAAATTTAACATTATTATTATGGCGAGCGCCTATTC[A/G]AAGAGAGAGGAAGAAGAATGGCTAGGGGCACCTTAGTCCATGTGAAAAAACAATATGAAA
M225	5	18902212	A/G	TTTAACACAAGGTAAACAATCGCCT	TTAACACAAGGTAAACAATCGCCC	GACACATGCGAAGCACAAGCACAAA	A	G	CGGTGCTGGATTCAGCTCAACGCTCGTTGGACACATGCGAAGCACAAGCACAAAAGGTTA[A/G]GGCGATTGTTTACCTTGTGTTAAAAGGTGCTAAGTTGACATCATTAGGGGTAGATATATT
M226	5	20943167	G/A	ACCATGTCATAGCCAAAAGTCTGTG	CACCATGTCATAGCCAAAAGTCTGTA	CCCCAGCTCTATCGTCGTCCTA	G	A	CCCTGCCCTCACAGTTCCTCTCTATCGCCTTCCCCCACCATGTCATAGCCAAAAGTCTGT[G/A]CACCCGCTAGGACGACGATAGAGCTGGGGCCTTCTCCTTGGGTCTTGGTGGTTTGTTAGT
M227	5	21788273	G/A	AGCCGAATCCGGTGCCCG	CTAGCCGAATCCGGTGCCCA	TGCGCGCGCTGGCTATAGCTT	G	A	GACCCTGTCCAGCTAAGCTGACGCACCCGTATAGCTGTAGCCTAGCCGAATCCGGTGCCC[G/A]AAGCTATAGCCAGCGCGCGCACCGAATCATCATGCATGGCGCGCCTCCCTATGCCTGCCC
M228	5	28346941	A/G	CACCTGCCGCGTCATGTCGT	ACCTGCCGCGTCATGTCGC	CACCTGTGCGCGTTCCACTTCTA	A	G	AGGGGTTCGGCCCCGTGAACCAGATCCACCAGCACCTGTGCGCGTTCCACTTCTACGCCG[A/G]CGACATGACGCGGCAGGTGGAGGCGCACCACTTCTGCGCCCACCTCAACGAGGACATGCG
M229	5	28775934	A/C	GTCTCCACCAAGATTTCATTGCCAA	CTCCACCAAGATTTCATTGCCAC	AAAGTTAGGTCCCTCCAAATCTTCCAT	A	C	AGGTCTACAAACCTGTGAAGCTAAATGTAAAGAATGGTCTCCACCAAGATTTCATTGCCA[A/C]AGCCATGGAAGATTTGGAGGGACCTAACTTTCCCTGTTGAGAAAATAGAAATAGTGTCAC
M230	6	529931	C/T	GTGCTCTAAGTAACTAACTTGTCATG	GGTGCTCTAAGTAACTAACTTGTCATA	GGAACCCACCCTTGCAATCCCAT	C	T	TGGCCTAGCTAGCTTAGCATGCAGTGATGTGGAACCCACCCTTGCAATCCCATCTGGGCC[C/T]ATGACAAGTTAGTTACTTAGAGCACCCGCAATGGTAAAGTAAGGTGTTATCTATAAAACA
M231	6	5579211	C/G	ATCATGGCTGCAGCTGCACG	ATCATGGCTGCAGCTGCACC	CTGGTGCATTTCGTGAGGTAGGTAA	C	G	AGTACATCACATTCTGCCACTTTTCTAACTGGTGCATTTCGTGAGGTAGGTAAAATACAA[C/G]GTGCAGCTGCAGCCATGATAGCCTGAGCTTCCTTGTGTCTCCTCTCAGTGTTCCCACGTT
M232	6	9653882	G/A	TAGGTAGTTATGCGGGCTGTAAC	CTTAGGTAGTTATGCGGGCTGTAAT	AAACTATGGGACGCACGTTAATGTTACTT	G	A	TTGAGGCGTAAAATGCAAACTGATAAACAATAAACTATGGGACGCACGTTAATGTTACTT[G/A]TTACAGCCCGCATAACTACCTAAGATTGTGGGTTACATGTTACATCCAATCTGAATAGTG
M233	6	11102433	G/A	GCCAAATAGGTACGCCTCCAAC	AGCCAAATAGGTACGCCTCCAAT	GTAAATCGCTTCGGCCTTATCAACAATTT	G	A	TAGGTTTTGGAGTAAATCGCTTCGGCCTTATCAACAATTTTTTCTTACGTGCATTTTACC[G/A]TTGGAGGCGTACCTATTTGGCTCTTCCTCGTGAGCTAGCCTTTTCTCACCCCTATGGGGT
M234	6	20088265	C/T	CACAAAGAAGCTGGCAAAGAAAGAG	ACACAAAGAAGCTGGCAAAGAAAGAA	CAAAATTCGTTGATCAAATCACATCACCAA	C	T	ATCTGACCGCTTGTGTCTGTGTACCAAAATTCGTTGATCAAATCACATCACCAAATTTCT[C/T]TCTTTCTTTGCCAGCTTCTTTGTGTGATATTTCCGACTGAAATTCCCAATACATGATGCA
M235	6	22083453	A/T	ATATTAGCGCACGGAGAAGTACGTT	ATATTAGCGCACGGAGAAGTACGTA	GCTGGAAAATCCTAGTGCACAAAATGATA	A	T	ACTACTAGATGATGCCGCTGGAAAATCCTAGTGCACAAAATGATATTTTCACAAGCTTTG[A/T]ACGTACTTCTCCGTGCGCTAATATAGATTAGTGCAAATGATATTTTCACTAGCTTCGTAA
M236	6	23358351	T/C	TTCTCATCACCAAACACAGATGCTTT	CTCATCACCAAACACAGATGCTTC	GCTTGATCCTCAAGAGTTTTGGGAATTAT	T	C	CAGTCTCAAGTAAATTAGCATGATCATTTGCTGATTTCTCATCACCAAACACAGATGCTT[T/C]GAATAATTCCCAAAACTCTTGAGGATCAAGCCCTTTTAGTTGTATTGGACTATCAATTGT
M237	6	25055907	T/A	CAGTTTGGCCAACCTGTGCCA	CAGTTTGGCCAACCTGTGCCT	GGTACATAGCCAGGTGAATACGGTT	T	A	CTGATTAGATAGCGGCAGAATGTGACCTGGTACATAGCCAGGTGAATACGGTTGATCACC[T/A]GGCACAGGTTGGCCAAACTGCCCATATGGGTAAACTGCTGGGCCTACTGTCCTGGGACCG
M238	6	25756440	C/T	TGAAAATGTCAATTACTAGACACTTCTG	CTTGAAAATGTCAATTACTAGACACTTCTA	GGTTCCCTAGAAAAATGCAAGTAGCAATT	C	T	TCATCAAGGTTCCCTAGAAAAATGCAAGTAGCAATTTTTTTTACAGCATCACTGAAAAGG[C/T]AGAAGTGTCTAGTAATTGACATTTTCAAGTGGCACATATGAGCTCACCAGGGAGTGACCG
M239	6	26809357	A/G	GCATTAAGAAAACTGTACAAACACAATTTGAT	CATTAAGAAAACTGTACAAACACAATTTGAC	GCTGTGATTGCAAACCTATTCACTGATAA	A	G	TGAAACCTACTTGCTGTGATTGCAAACCTATTCACTGATAAAACCTTTTGAAGTTTGGTA[A/G]TCAAATTGTGTTTGTACAGTTTTCTTAATGCATTTTTTGCGTCATGGTTCTCAACCACAA
M240	6	28025363	G/A	CATGTAAATAACTAATTTGAATGCTTCGTAAC	CATGTAAATAACTAATTTGAATGCTTCGTAAT	CCTTATGTGTTGCCATTGTTAATGCTATAA	G	A	CAAAATATAAAAGAGTTAACCATAAACCTTATGTGTTGCCATTGTTAATGCTATAATCTC[G/A]TTACGAAGCATTCAAATTAGTTATTTACATGGTACTTTAAATCTTCACTAGTAATATATA
M241	7	2760544	G/T	CAGATCAATCCTCCTGATGACGG	ACAGATCAATCCTCCTGATGACGT	TCGAGAACAGGTTGCAAGGAAGCAT	G	T	AACTCCATTGGAATTGTGCCGGTGAGGTTGTTGATGGACAGATCAATCCTCCTGATGACG[G/T]TGAGCTCGCCGAGCTCCGGTGGGATGCTTCCTTGCAACCTGTTCTCGAAGAGGTAGAGCA
M242	7	4001958	C/T	AGAAAAGGAGTGAGTACGTTAATCTTC	AAGAAAAGGAGTGAGTACGTTAATCTTT	CACACATGCTGCCTGCGCTCAT	C	T	ATGTATTGTGTATATAGCTAGATCGGTGTACGTAAGAAAAGGAGTGAGTACGTTAATCTT[C/T]GTGTGATGAGCGCAGGCAGCATGTGTGGGCTTCATTGTCGCAGGATTGCTATTTGGCGTA
M243	7	7202089	A/G	AGATTCTTCGTAACAATGACTCATAATCA	CTTCGTAACAATGACTCATAATCG	CTAAACAGGCCATAAGGAAACACGGAA	A	G	AATTACAAGGACTCGTAATCACTGGCAATGCTAGATTCTTCGTAACAATGACTCATAATC[A/G]CTCTTTCCGTGTTTCCTTATGGCCTGTTTAGTTGGTGAAATGAAAATTTTTTGATGTCAC
M244	7	16435443	T/C	TGAGTGACGAGAGTTAATTAGCTGTA	GAGTGACGAGAGTTAATTAGCTGTG	ACCTATACCTGATTTATCTCCTCTCGTTT	T	C	AAAAAATGTCCCCTAAAATTACCTCAACCTATACCTGATTTATCTCCTCTCGTTTGTCCA[T/C]ACAGCTAATTAACTCTCGTCACTCAAGTCGATTGGCAAGCATGGATCATCTAACAAGTAG
M245	7	16959789	T/C	ACTCATTATGCTTATGCAAATGCTGCT	CTCATTATGCTTATGCAAATGCTGCC	ACTTGGTTGACCTCTTATTTGGGACAAAA	T	C	CTTGTGGGCAAGCAACACATATAAATGAACATCCACTCATTATGCTTATGCAAATGCTGC[T/C]TTTTGTCCCAAATAAGAGGTCAACCAAGTACAATTGTACAATAATTCTTCTTAAGAACTA
M246	7	18923783	T/C	GAAATCGAACTTATTCACAATGCACTTCA	AATCGAACTTATTCACAATGCACTTCG	ACAGGTCTTTAGCTAGTGTACGAAAGAAA	T	C	ATATTCTTTTATAACGCACAGGTCTTTAGCTAGTGTACGAAAGAAAAAGAAAAACATGAT[T/C]GAAGTGCATTGTGAATAAGTTCGATTTCAATGCATTGTGACCTCTCGTCCACTGCAGTAT
M247	7	20770256	G/C	AAGGGTCATCATACTGTACACGAG	AAGGGTCATCATACTGTACACGAC	CGGCGACTGACGAACAACCGTT	G	C	AGTCACTCAAAAAATGAAGGATTTTCTTTTCTAAAGCAAGGGTCATCATACTGTACACGA[G/C]AACGGTTGTTCGTCAGTCGCCGTCTTTTCTCCCGTATATCGCTGTAGCCAAACCGGAGCT
M248	7	21800325	C/T	TGTTAATTGCAGCTTCGTGCCAC	CTTGTTAATTGCAGCTTCGTGCCAT	CTCTGTCTGGTGATTCTTGCACACAT	C	T	TGGTAGTTGACCTATGATCATGTGAGATGCTTCCTCCTTGTTAATTGCAGCTTCGTGCCA[C/T]TGCATGTGTGCAAGAATCACCAGACAGAGTTTAAACAAACGTTCATTTTTTAATGCGGAT
M249	7	23107352	C/T	CAGGGCAACATAGAAGCCTTCG	CCAGGGCAACATAGAAGCCTTCA	AAGTTTGCGGCCGGGCCAGAA	C	T	AGCACTGGATATCGTCTGGGACCTGTCCTCTGCGAAGTTTGCGGCCGGGCCAGAACCCGT[C/T]GAAGGCTTCTATGTTGCCCTGGTCTGTGATCTTGAAGCTGTTCTTGTGCTCGGCGACATG
M250	7	23810769	A/G	GGTGCAATTTGAGAACTACGACGAT	GTGCAATTTGAGAACTACGACGAC	CCACATAATGCCTGCATTGCACTGTT	A	G	ATATGAAAATCTTACTTTTTCTAATGAACGTCCACATAATGCCTGCATTGCACTGTTGAA[A/G]TCGTCGTAGTTCTCAAATTGCACCCACACTTTGCAATTTAGTCCAGATATAATCTCCTTA
M251	7	24845026	C/T	TAGCACGCACCGTAAAGTCC	GCTTAGCACGCACCGTAAAGTCT	CCTTTCTTTGACTTGTTGACTGGTCAAAT	C	T	CGTGGAGCGCTGCTCTCCCTCCTTGGCGGGCACGCCAAGCTTAGCACGCACCGTAAAGTC[C/T]AAATTTGACCAGTCAACAAGTCAAAGAAAGGCACAACTCCACCTTATCATCTCCACTATA
M252	7	25320536	C/T	GGTGGTAGCAGCAGTCTCCC	GGTGGTAGCAGCAGTCTCCT	GCCTTATCGAAGGCATCACTGACAT	C	T	TTTCTACTCCACGCCGCCGCCGATGCTGCCGCGGCGGCGGTGGTGGTAGCAGCAGTCTCC[C/T]GTCTCCGGCGATGTCAGTGATGCCTTCGATAAGGCGGCTCCTCCTCGCCGGCGCGGCGGT
M253	8	34606	C/T	AATTTGGACGATGGCTCATCATGTC	AATTTGGACGATGGCTCATCATGTT	AGCCCAAAGGTGCAATTTACTCTTTCTTT	C	T	CTTAAGACAAACATATGGTGTAAAACAATATAGTTTAATTTGGACGATGGCTCATCATGT[C/T]ATATATCTTTAAAAGAAAGAGTAAATTGCACCTTTGGGCTACATATAGTTACCTACGTTT
M254	8	1110662	T/C	CGTGTAGATTGCTCGTAGGCCAT	GTGTAGATTGCTCGTAGGCCAC	GGGCCGATTGAGGCGAGGGTT	T	C	CGTCTCACGGCGCCTTGCGCCGCCCGCCGACGAGGTCGCGTGTAGATTGCTCGTAGGCCA[T/C]AGTGACGCCAACCCTCGCCTCAATCGGCCCCGCTGCCAGCCCTCGCCTCCGTGGCTTCGT
M255	8	6125684	G/T	CATCAGGCATGCGGCCCAG	CCATCAGGCATGCGGCCCAT	GGACCAGGCGGCCTAAACATTCAA	G	T	GCCTCAGCCTAAGACATGGAAGGGCATATGGGGCATCAGGCCCATCAGGCATGCGGCCCA[G/T]TTGAATGTTTAGGCCGCCTGGTCCCTGCCTCCCTTGCATGCGAGTAGTTTTTTTTTTTTC
M256	8	7785222	T/C	CCATCCGCCGCTAGGCCAAT	CATCCGCCGCTAGGCCAAC	CTTTGGGTGATCTCAGTTATAGTTCCTTT	T	C	AGAAGGCTAGCTAGCATCGAACTAAACGCCGCTAAGCATGACCATCCGCCGCTAGGCCAA[T/C]AAAGGAACTATAACTGAGATCACCCAAAGGAACTACAGACGATGATCAGGTATTTGGATT
M257	8	14280208	T/A	TGCTGCTACTGAAGGGCAGGA	GCTGCTACTGAAGGGCAGGT	CTTTGTGGTCCAACAATATCTTCATGGTA	T	A	GATTAGCATGCAGTTAAGCTTACATCCGCTTTGTGGTCCAACAATATCTTCATGGTACCA[T/A]CCTGCCCTTCAGTAGCAGCAAGATGTAATGGTGTCCCACAGTCAGATAACGGGTCAACAT
M258	8	18482020	T/C	AATCCAAAAGGACATGGCTCAAATCAT	CCAAAAGGACATGGCTCAAATCAC	CTGTGAGACATTTGCATACAAGGTGATAT	T	C	ACCCTGTTTGATGCAGTATCACCAGCATACAGTGAATCCAAAAGGACATGGCTCAAATCA[T/C]TGTATATCACCTTGTATGCAAATGTCTCACAGAGCTGTCGGATGCCTTCTTGGCAGGCTG
M259	8	18966446	A/C	GCAGCACTGAAGCACTGGAGAT	CAGCACTGAAGCACTGGAGAG	TGCTGCTGCTTGCCGTGGAGAT	A	C	AAAACGGCCGCAGTGGGGAGGAGGTAACGGGCGCTGCTGCTGCTGCTTGCCGTGGAGATC[A/C]TCTCCAGTGCTTCAGTGCTGCTCACTGGCACGTGGACCCGGGGGTCTGTGGGGCCCACGT
M260	8	19603940	G/A	CAATGCATACTGGACTCGCCAC	CCAATGCATACTGGACTCGCCAT	CCGCAACATTTTTTTCCCCGATATCAATA	G	A	GAGAAATGTTCATTTATGAGGAAATCACCGCAACATTTTTTTCCCCGATATCAATAGCAC[G/A]TGGCGAGTCCAGTATGCATTGGAAGTGAAGCTATAGTACAAAAGATCACATACAGTGAAG
M261	8	20431619	C/T	GGATACATTTGATTTCCAATATTCTCCG	ATGGATACATTTGATTTCCAATATTCTCCA	TCCTATGGAACAGGGGAGCCTATAT	C	T	CCCCAGATATAATATGTTGTAGTCAAACCTTCCTATGGAACAGGGGAGCCTATATGCAGC[C/T]GGAGAATATTGGAAATCAAATGTATCCATTGATCAACACGTTGCTATGTAATGAGTATTA
M262	8	24455001	G/A	GAGAATTATGAAGTGCATATAGATG	AGCTGAGAATTATGAAGTGCATATAGATA	ATATAGCTACAAACAAAGCGGTGCCATAA	G	A	AGTTGCTGAAATATTGCACAAGTCATTAGCATAGCTGAGAATTATGAAGTGCATATAGAT[G/A]TTATGGCACCGCTTTGTTTGTAGCTATATTTTTGTTTTAATTGTAATTTATATGATTGGT
M263	8	25032325	A/C	AGAAGCTCTCTGGAAGCGCCT	GAAGCTCTCTGGAAGCGCCG	GTCTGCTTTCATTTTACTATGTTCTGCATT	A	C	CTGTTTTCTTCCATTTATGCACACTAGTTAGTCTGCTTTCATTTTACTATGTTCTGCATT[A/C]GGCGCTTCCAGAGAGCTTCTACGTAAATAAGAAAGATCTAGCTGTTGATTAGATAGACCG
M264	8	25681614	G/A	CAGGCTCTTATGGTCTTACTGGG	CAGGCTCTTATGGTCTTACTGGA	GCTCGATGTTTAGCTCCTGGTTGAA	G	A	CAGTTGACTAATAAGCACAGCCAGTGCCTTCAATAGCTCAGGCTCTTATGGTCTTACTGG[G/A]ATTCAACCAGGAGCTAAACATCGAGCTACTACAAGACATTCACAGACTACCCATGTGGCA
M265	8	26448560	G/T	AGTGCTGCACAGGGAGCTTTTC	CAGTGCTGCACAGGGAGCTTTTA	ATTTCCAGAAGATGGGATCACTCAAGAT	G	T	ATTGCTCCCAGCAATCTTCGCCTTGGGATTTCCAGAAGATGGGATCACTCAAGATGACTG[G/T]AAAAGCTCCCTGTGCAGCACTGCCAGAGTCCTCATGTGCCTACCTGCTTCAAGAACTGAA
M266	9	3235983	C/A	GGCCCGGAATGGGTCATGG	CGGCCCGGAATGGGTCATGT	ACAGAGGCCACGCAAGACGCAA	C	A	AATATTAAGCAATATAAAAGAATCTTTTTGACCCGAGACAGAGGCCACGCAAGACGCAAG[C/A]CATGACCCATTCCGGGCCGAATCCAAGCCACCCAGCCCAACAGTAGCAGCGAAAGGAAAA
M267	9	5944051	G/A	TGTAAATGTTCTCTGCATGACTTGTG	ATTTGTAAATGTTCTCTGCATGACTTGTA	GGTTCCTGAGCTTTAAATGAATTGCATTTA	G	A	GATTAGTACGAGTTTAAATCTTGTAGGATCTTATTTGTAAATGTTCTCTGCATGACTTGT[G/A]GACCCTCGGAGCTAAATGCAATTCATTTAAAGCTCAGGAACCTTTCTGTATATTGGTCTC
M268	9	7298295	C/A	TGCAATTGATCACAGGTTATCAATCG	TTGCAATTGATCACAGGTTATCAATCT	GAGCTATTTACAACAATTCAACTACCCAAA	C	A	TCACTGATCAAACTTCATGGAAATAGAGCTATTTACAACAATTCAACTACCCAAAAAGCT[C/A]GATTGATAACCTGTGATCAATTGCAAAACTGTCTCATACACTATGTGAATTCAAGCCACA
M269	9	9926598	G/T	TCTTCTAGCCAAATCTTGAGCTAATC	TTTCTTCTAGCCAAATCTTGAGCTAATA	AAGGGATTAAAAACATACAGTATCTCGCAA	G	T	GATTATGAGCACATACAAAAGTTCTCCCAAGGGATTAAAAACATACAGTATCTCGCAAGG[G/T]ATTAGCTCAAGATTTGGCTAGAAGAAAAACTCAAGATTCAAAAGGTGAAGAGTCACAAGA
M270	9	11482520	G/A	GTGAAGAGGCGGCCGGTTTTG	AGTGAAGAGGCGGCCGGTTTTA	CAAAGAACTGGATCCAACCAGTGCAA	G	A	ACTGTAGAGAAAAGTCAAGGAGTTTTTAGCAAAGATTCAAGTGAAGAGGCGGCCGGTTTT[G/A]TGAAAAATTGCACTGGTTGGATCCAGTTCTTTGGATTCAGATCGAAGGGTCAAAAGTGGC
M271	9	11904949	G/A	CGGAAGCTTGAACAAGGCTGC	CTCGGAAGCTTGAACAAGGCTGT	TCGTCCAAGAACCTGCCTTGATCTT	G	A	GGAGTCATCGTCATCGTCGTCGGGTTGGAGCCTCTTCGTCCAAGAACCTGCCTTGATCTT[G/A]CAGCCTTGTTCAAGCTTCCGAGTCTTTTGCTGATCCAGGTGAGGTGGCTTTTGCCTTCAC
M272	9	13056340	A/T	CTTAGAGCCAATGGCTCGCCA	CTTAGAGCCAATGGCTCGCCT	CCCCAGAGAACTAGGATGAGGTTT	A	T	CCGTCGACGAGAGCACGATGAGCTCTTGGGCCGCAATGATCTTAGAGCCAATGGCTCGCC[A/T]CCAAACCTCATCCTAGTTCTCTGGGGGGGGGGGCCTAATACGCGACTAGTCGCGTGGCCC
M273	9	14785007	C/A	ACAGCTAATTTTTGCTGCAACATTGC	GTACAGCTAATTTTTGCTGCAACATTGA	ATGCAACGGGATAACAATGGCGCTA	C	A	TAGAACTATTCGGCCACACACACCATCACATGCGTACAGCTAATTTTTGCTGCAACATTG[C/A]TAGCGCCATTGTTATCCCGTTGCATGCACCGGCCGGACACTGGCAGATTAGTGATTGGAG
M274	9	15835746	G/A	TCAACCGGTAAGGAACAATAGG	GCTTCAACCGGTAAGGAACAATAGA	AACCGCACGGTTTTGTCACACTGTA	G	A	AGTCACACCTAAATCTAAATAATAGACACACACATGGCTTCAACCGGTAAGGAACAATAG[G/A]TACAGTGTGACAAAACCGTGCGGTTACCGCACGGTTATCGCGGTTATTATGTGCGGTAAT
M275	9	18820334	C/A	CACCGATCCGACGGCTGATG	GCACCGATCCGACGGCTGATT	ACCGGCTATCTTGTGGGCGCAA	C	A	CTAGAGGCGGCGGTATCTTTTGAGTGAACGTCTGCATCACCGGCTATCTTGTGGGCGCAA[C/A]ATCAGCCGTCGGATCGGTGCCCCTTGCCAATCCGACGGCTGAGAAAACCGCTCCCGTGAT
M276	9	19614200	G/A	AGTGGCTAAAAGAAAGGGCTCAG	CAGTGGCTAAAAGAAAGGGCTCAA	GCCGCCTTCAGAATTTGCAAGTTGTA	G	A	TACACATGTGATGTGCTGCAGATTTTTTTTATTGCTTCAGTGGCTAAAAGAAAGGGCTCA[G/A]TCTGTCTACAACTTGCAAATTCTGAAGGCGGCAAAATAATGGGATATTCAGGGTTGAACC
M277	9	22160171	A/G	AAGCTGCAACTCACAAAGGCTTCA	GCTGCAACTCACAAAGGCTTCG	GAAAACAACGCACCTCCAGAAGCAA	A	G	GTGACGCCTGGTAAACAAAATAATATAATATAATTACAAGCTGCAACTCACAAAGGCTTC[A/G]TTGCTTCTGGAGGTGCGTTGTTTTCGTTTCATTGAGCTGGTTAATGATCAGGAGTTGGCA
M278	10	3699638	G/A	GTTCAGGCTGTTGAGGCTTTATTG	GGTTCAGGCTGTTGAGGCTTTATTA	TCCCCTAGCTTGCGCGTGCAAA	G	A	AACTTGCTCTTATCCGGACTGGCAAAGTTGACTATTGGTTCAGGCTGTTGAGGCTTTATT[G/A]CTTTGCACGCGCAAGCTAGGGGAACGGCCTCGATTGCCTTCTCACCTCGCACAAGGAGCT
M279	10	9914123	A/C	GAATATAGTACTGATAAGAAATTGATCCATAAT	AATATAGTACTGATAAGAAATTGATCCATAAG	AAGATAGTGCAAGTAAGGAACCCTGAA	A	C	GCAGGTCTGGTGGAACTCTAGGGATTGGTGACAAGATAGTGCAAGTAAGGAACCCTGAAC[A/C]TTATGGATCAATTTCTTATCAGTACTATATTCTTCCCAAAATAAGTTCATTTTTCACCCA
M280	10	14588040	T/G	TGATCACTAGCATAAGAAGGATTGA	GATCACTAGCATAAGAAGGATTGC	CGGTGGAGAAGTTTTCTGTTCCGTT	T	G	CTAGAGCACAACCAATCGTGAAAAGAGGAGACACCGGTGGAGAAGTTTTCTGTTCCGTTT[T/G]CAATCCTTCTTATGCTAGTGATCAAGTGGTTCGGACCTAGTGTAATTATTCCAAAGCCAT
M281	10	15871614	C/T	AGCCATATTATAGGGAGAATCAAATGG	ATAAGCCATATTATAGGGAGAATCAAATGA	ACAGGTTTCCTGTACAGAGGACACA	C	T	ACTTCAAAGGTGAAACAGACACTTGATTATTTTTTACAGGTTTCCTGTACAGAGGACACA[C/T]CATTTGATTCTCCCTATAATATGGCTTATTCTATTCTGTTTGTTTTATTAAATGAATTTA
M282	10	17228916	G/T	AAATTGGGTGCAGCTTCCGCG	GAAATTGGGTGCAGCTTCCGCT	GGCGTCTACATGTACTTCGAAGGTA	G	T	ACACTAGAGAGCATCACGATTTCACAGATCGGCATGGGCGAAATTGGGTGCAGCTTCCGC[G/T]TACCTTCGAAGTACATGTAGACGCCGTCCTTGCGGCGCCACGGCTTGCGCTGGCGGACGA
M283	10	20224939	T/C	ATAAAATTCCAGATACATTTGCAGCTGTTA	AAATTCCAGATACATTTGCAGCTGTTG	GTGTTGTCATTACAAGGACACTAGTAGAA	T	C	CGATGCTAGATTTGCTTATGTACATGGTGTTGTCATTACAAGGACACTAGTAGAAGATTG[T/C]AACAGCTGCAAATGTATCTGGAATTTTATGTTTCTATCGAAATTTGGGCGGGATGCGTAC
M284	10	21472414	C/A	CCGGCGCAGATGATTCCGATG	CCGGCGCAGATGATTCCGATT	GAAGAAGCGGGAGGACACACGTA	C	A	TGGGGGTTTGCAGAGCGACGACGAGAGAAGGCGAAGAAGCGGGAGGACACACGTACTGCT[C/A]ATCGGAATCATCTGCGCCGGCGAGTGGACGTGCGCCGCCACCACCACCACCTCGCCGCCG
M285	10	22216970	A/T	ATATATATTAATGGAAACCAGAGCACTAGT	ATATATATTAATGGAAACCAGAGCACTAGA	CGAGAAATTAGTTGCTGTTTCAAGTGCAA	A	T	TGTGAATTGTGATGTTGCCTTTTGTTATGACGAGAAATTAGTTGCTGTTTCAAGTGCAAT[A/T]CTAGTGCTCTGGTTTCCATTAATATATATGTACAGGCTATTAATTAATTATTTCTTTGTT
M286	11	1465691	T/C	GAGAGAGTATCCTGAGAGGAACTA	AGAGAGTATCCTGAGAGGAACTG	TGGTTTAGAGAAAAACAGGTGATCCCTT	T	C	CTTGCATCGTTGGCAGAAGCTGCTTTCCTCACTGGTTTAGAGAAAAACAGGTGATCCCTT[T/C]AGTTCCTCTCAGGATACTCTCTCCTTTATCTTGGGTTTAGAGCATTAGAGTATATTGGCA
M287	11	2359144	C/A	CACTAGTTCGAGTACTGTCTGAAAC	GCACTAGTTCGAGTACTGTCTGAAAA	TCACAAGGGAGCAGAGGAGTGAAAA	C	A	AGCTTTGGAACGTGCAAACCTCCAACATCAATGATGCACTAGTTCGAGTACTGTCTGAAA[C/A]CTTTTCACTCCTCTGCTCCCTTGTGACCTTTTCCTTTGTTGTACTGGATCACACTGTGGC
M288	11	3494009	C/T	GCATCGAGTCCTTCCACAGTTC	AGCATCGAGTCCTTCCACAGTTT	GGTGCTCGTGCAGGAGTTCCAT	C	T	CCGGCATGCCAATGCGGCAGATCTCCGCCGCACGGCCCAGCATCGAGTCCTTCCACAGTT[C/T]ATGGAACTCCTGCACGAGCACCAGTTCATGGAGACACCTCACGAGGTCCCTCCCGATCAG
M289	11	7860880	T/A	AATTGAAATACAAGACTGCGAGTGCTT	AATTGAAATACAAGACTGCGAGTGCTA	CATTAGGTGCCTGGCAGCTTCTTTT	T	A	CATCTCTACCAGATTTCCCTAATTCTATCCAGCAAATTGAAATACAAGACTGCGAGTGCT[T/A]GAAAAGAAGCTGCCAGGCACCTAATGGAGAAAACTGGCAAAAGATTGAGTGCATCCGTTG
M290	11	9104590	G/A	ATATAGCTAGGACAATATTCAATCTCATG	ATATATAGCTAGGACAATATTCAATCTCATA	CAGCCCTAGTTAAAAAACTGCCCGTA	G	A	ATTAGCGGGTATATTATATTATTTCTAGGTATATATAGCTAGGACAATATTCAATCTCAT[G/A]TACGGGCAGTTTTTTAACTAGGGCTGAAAGCCCCCCATTTCCATTACTAGAAATGAAACG
M291	11	10142527	A/G	ATTTCGGTATGTTGTCCAAACTCTGA	TCGGTATGTTGTCCAAACTCTGG	CGACAGACAAAGTCTAAATCTTGCCAAT	A	G	GCCAATGCCCACGAAGTTCTCCCCAAAACAGATGGATTTCGGTATGTTGTCCAAACTCTG[A/G]ACATTGGCAAGATTTAGACTTTGTCTGTCGGTAATGTTGGTGCAGAGGTGTATAATTATG
M292	11	13747832	A/T	GGTTTGCACTGTTTCACCAACA	CTGGTTTGCACTGTTTCACCAACT	AAAGATGACTTCCAGAGGAAGCTTACTTA	A	T	GTCATACTTTCCAAATAGCATTAATGTACTCAAGTTCCTGGTTTGCACTGTTTCACCAAC[A/T]TAAGTAAGCTTCCTCTGGAAGTCATCTTTTGAATAAAACTTCTGGGAATATACATCCCAC
M293	11	16145142	C/T	AGTTGTGTTGTTGCTGACAAGAAATG	GTAGTTGTGTTGTTGCTGACAAGAAATA	GGTCTCGTGGGCTGGAACTCTA	C	T	CACCTGGCACTCTACGAGTTGCATCGATAAAAGTCGGTCTCGTGGGCTGGAACTCTAGAG[C/T]ATTTCTTGTCAGCAACAACACAACTACCTCCGACATCATTGGACGTGATGTGACAGCCGA
M294	11	18103223	C/T	TGGTTGGAGCCAAGAGATGC	GCTTGGTTGGAGCCAAGAGATGT	CCATTTATCTCCTCTCTTCTTCACAAGTT	C	T	CAGCTAATATATGAGTTTGGTTTTCTCCTCCTTGTCCAGCTTGGTTGGAGCCAAGAGATG[C/T]TGCAAACTTGTGAAGAAGAGAGGAGATAAATGGCCTGGTTATTGGAGGCATCATGTTGGC
M295	11	18692855	C/G	ATTCAGATCACAGATCACTCCGTTG	CAGATCACAGATCACTCCGTTC	GTGTCACGAAGATATTTGGCCACTTAATA	C	G	CAGATTTTTTTCCTTTTTTGACAAACCCAGTGTCACGAAGATATTTGGCCACTTAATAGA[C/G]AACGGAGTGATCTGTGATCTGAATATCCAATGATGTGTTAGAGAAAGCAAAATAACTATG
M296	11	22246168	G/A	TGAAGTCTACAACTACATATCCTCAG	ATTTGAAGTCTACAACTACATATCCTCAA	CTCAAACAGGCTAGATTGTCACATAGATT	G	A	TTTTTCGACTTTTGACTTTTAACTAGTTCATTATTTGAAGTCTACAACTACATATCCTCA[G/A]AATCTATGTGACAATCTAGCCTGTTTGAGAAGTTGAATATTCCGTAAGAAGTTGCTGCTA
M297	11	28856724	C/A	AAGTGGATGTATTGAAATTAGCAGGC	GAAGTGGATGTATTGAAATTAGCAGGA	GCAAACTCTTATCTACTCCAACCAAGATT	C	A	AGGTTCCTAATTGCAACCAGCCAACCAACCAAATGAAGTGGATGTATTGAAATTAGCAGG[C/A]AGATATGAAAAGCAGAAGAAAAATAAAATCTTGGTTGGAGTAGATAAGAGTTTGCTCTGC
M298	12	764319	G/A	GAGGACGATGACCATGTTGGC	CGAGGACGATGACCATGTTGGT	CGGGAGCTCCGGCGCCTT	G	A	CCGGCATGGGCGGCCACGGCCTCCATGCAGCAGGCCGGCGGGAGCTCCGGCGCCTTGGAC[G/A]CCAACATGGTCATCGTCCTCGCCGCGCTGCTCTGCGTCGTCATCTGCTCCCTCGGCCTCA
M299	12	3234661	G/T	ATTAGAGCACACTGTAATGCAGCC	AGAGCACACTGTAATGCAGCA	GAAATAAAAAAAGGGTAGAAATAGAGCAAT	G	T	TTTCAACTTTCTTGATTCTGTTTTGAAATAAAAAAAGGGTAGAAATAGAGCAATATATTT[G/T]GCTGCATTACAGTGTGCTCTAATCCGTTCTCTCTATTTTTTTTGGTATAGAAACTTGTTT
M300	12	4554103	A/G	GATGAAGAGCAATAAATTTTCCACGTGAT	GAAGAGCAATAAATTTTCCACGTGAC	TTACAACAGAAGCTTTTGGAGCGTCTAA	A	G	CTGTAAACTAGGTTCTGAGCCAACATAACACTTACAACAGAAGCTTTTGGAGCGTCTAAG[A/G]TCACGTGGAAAATTTATTGCTCTTCATCTCCGATATGAAAAAGATATGCTAGCATTCACG
M301	12	13886605	A/T	CACCGACGAGGAGTACAACT	CTCACCGACGAGGAGTACAACA	CTCAGCGTTGGTGGACGGGAA	A	T	TGTTCCTGCTTGACCGGAACACGAGCTTGGTGCCCTCAGCGTTGGTGGACGGGAACGCGC[A/T]GTTGTACTCCTCGTCGGTGAGCGGGAACGTCTCCATGTTCTCGTAGTCCTCCCGGGACAC
M302	12	18881059	T/A	TGTCTTACGAGCCTGCACAAACAT	GTCTTACGAGCCTGCACAAACAA	ACTTTCCACCTTTAGCTAATTTCGTGGAA	T	A	AACCATCTGAAATAAAATCCTGGCTGAGCATTGCAATTGTCTTACGAGCCTGCACAAACA[T/A]TGTTCCACGAAATTAGCTAAAGGTGGAAAGTCTCATTTATATAAAAAAAACTATATTATA
M303	12	19489088	C/T	TTATTAACTGTTAAAGAGTATTTATCAGCG	CTTTATTAACTGTTAAAGAGTATTTATCAGCA	TACATATACCACATTTGGGTCCACAGTT	C	T	AAAATCATCTCAGAGCTCTCTATACATAGTACATATACCACATTTGGGTCCACAGTTCCA[C/T]GCTGATAAATACTCTTTAACAGTTAATAAAGAACTAACTAAAATACTTCAGGACAAACTT
M304	12	20840176	G/C	CAATGCTGTTTAAAAAAGAATGCCACG	CAATGCTGTTTAAAAAAGAATGCCACC	ATTAAGCCATTTTTTAACAGTGAAGTACAA	C	G	AAGTTCCTAAACATCTGTATTTAAATATATATTAAGCCATTTTTTAACAGTGAAGTACAA[C/G]GTGGCATTCTTTTTTAAACAGCATTGAAAACATATATTCAAACATAGAAACCATGTGCAT
M305	12	23063388	A/G	CCATGCAACCACGGCCAGGTT	CATGCAACCACGGCCAGGTC	CGATGGACCTGATGTGAAGAACCAA	A	G	AGGGATATCATGGCCTTGGAAGGGGCGGGATAACGATGGACCTGATGTGAAGAACCAAGC[A/G]ACCTGGCCGTGGTTGCATGGGGAGCAAGATGGCAGCCAGAATCATCAGAAAATTTCTGAT
M306	12	26780682	A/G	AGCCAAGAAATCGTGCGAAATCAAAA	GCCAAGAAATCGTGCGAAATCAAAG	CATGAACAATCACTAGATCAGATGCCTTA	A	G	TATGGCATACAGGTAGCTGCTTGAATATATACAACAGCCAAGAAATCGTGCGAAATCAAA[A/G]GAAAAGAAAATGAAAGAAAAAAAATAATAAGGCATCTGATCTAGTGATTGTTCATGATGC
M307	12	27474449	G/T	ACTGCTAGCTAAGCTACGGCG	CTACTGCTAGCTAAGCTACGGCT	CTGCCATGGAATGGAAGGAGAAGAT	G	T	AGGAGAGTCAACTCCTCTCCTCTCCTCCGCCATGGATGCTACTGCTAGCTAAGCTACGGC[G/T]ATCTTCTCCTTCCATTCCATGGCAGCTCTTCTCCTCCTTGTGGTAGCGGTAGCGATAGCG
M308	1	10123677	G/T	CGAAGTACATGGCCAGCTTTTGC	AACGAAGTACATGGCCAGCTTTTGA	CTCCCCAATAATTTTGGGTCGAGCAT	G	T	TCCATGAGTTCGGCGGTTTATGTTTACTTTCCTCCCCAATAATTTTGGGTCGAGCATTGT[G/T]CAAAAGCTGGCCATGTACTTCGTTTTCTGTATTCCATATGTTTAAGATGCGCTCCATGGA
M309	1	21235097	A/C	TTGTTTACACATTACTCCACTTTACAACT	GTTTACACATTACTCCACTTTACAACG	TGTCGCGTTCTTTTGATGTAACTGCTTTT	A	C	CATATCAATTTGTCGCGTTCTTTTGATGTAACTGCTTTTTTTTTTCTTTTGGGCCTTTCT[A/C]GTTGTAAAGTGGAGTAATGTGTAAACAAACATTAGATGCTAGCAAAATGGAATTTTTCAG
M310	1	25866282	C/A	CCATGAACACATTGCCCGTTGG	CCCATGAACACATTGCCCGTTGT	ATGTTGATATTTACTGTTCCGGGAGCTAA	C	A	GTTGTTATTTTATCATCTCTAGTGGCTAATGATGTTGATATTTACTGTTCCGGGAGCTAA[C/A]CAACGGGCAATGTGTTCATGGGTCACAGGTGGCACGTCTCCATGCCAGCAATCGTCGAGA
M311	2	5490253	C/A	GGTAGAGGAAAGAGAATGCTTCAAG	AGGTAGAGGAAAGAGAATGCTTCAAT	CTTACGCTGCCCACTGGCCAA	C	A	AGCATTTTTCCAACGCTTCTCACCTTACGCTGCCCACTGGCCAAGCGGCCACTGCCTGGG[C/A]TTGAAGCATTCTCTTTCCTCTACCTCCAAGCCGCGGGATCTAAGGGCTTTACCCATGCCC
M312	2	10778235	T/C	AAGCTCAGACATTTGACGTCCCTA	GCTCAGACATTTGACGTCCCTG	TCCCATCTGGCACCCTCGCAAA	T	C	ATGTTCAAGCCTTGTTAGGCTTCCAATCCCATCTGGCACCCTCGCAAACCCGTCGAAGCA[T/C]AGGGACGTCAAATGTCTGAGCTTCACAATATTCAGTGGCAAGTCACAAATAGGGTTTGCC
M313	2	19554704	A/G	ACTTAAGAGTGTCTGGATCCTATCTT	CTTAAGAGTGTCTGGATCCTATCTC	TAAGCATGGCTAAGACTTAGGCTTGATTA	A	G	CACGAGATAATTTCTGTCGTGCTAAACTGCTAAGCATGGCTAAGACTTAGGCTTGATTAG[A/G]AGATAGGATCCAGACACTCTTAAGTAGACTAAATTTTTTGCTACCAGTGCTATATTTTTT
M314	2	33707937	A/G	GCAGATGCAAGAACATTATTACCTTCAT	CAGATGCAAGAACATTATTACCTTCAC	ATGGCATCAAAATTCTTGCGAATCTGCTT	A	G	ATGGTCTATGTAGGGTGGGTAGATACCATATGGCATCAAAATTCTTGCGAATCTGCTTGC[A/G]TGAAGGTAATAATGTTCTTGCATCTGCAAAGCGTGCTGTCATTGCTGGGCTTCGTAGCTC
M315	3	8768196	C/T	ACGGTAAGATGAGTATGACCGAC	CACGGTAAGATGAGTATGACCGAT	TACTCTCCCTATGACACACGTGGTT	C	T	CTGTAACGGTATGGAGATCTTGAACGGTAGCGGGAACCACGGTAAGATGAGTATGACCGA[C/T]GCCGTGAACCACGTGTGTCATAGGGAGAGTATGATCGCCGTCTACCATAAGGAGAAGGGG
M316	3	12819102	A/G	ACAAATTCATAGTATCAAATTTAATGGAGCT	CAAATTCATAGTATCAAATTTAATGGAGCC	CATCCGAATCTTAGCTGTGGTGCAA	A	G	TACGGCTATTTGCTGTCCTTGATGTCCGATTACATCCGAATCTTAGCTGTGGTGCAATGA[A/G]GCTCCATTAAATTTGATACTATGAATTTGTAGTAATGAAAACATCAAACTATGCACTTCA
M317	3	13739243	C/T	GGGTATTATAACGCGACTTCGCC	ATGGGTATTATAACGCGACTTCGCT	GGCCATGTTTGAATCCAAACTTTCCTAAT	C	T	ACTGTATCATTCAGATAACCTTCACAATTAATGTTGATGGGTATTATAACGCGACTTCGC[C/T]GAATCGCAATTAGGAAAGTTTGGATTCAAACATGGCCTAATATAGATGTCGGTTTTATGC
M318	3	17779519	T/C	CGACTCGAGCTCGTTCTCAACT	GACTCGAGCTCGTTCTCAACC	CTATGAATTGGAAGCAATGCCATTCCTT	T	C	CCCATCTTGGGCTTGTTCAGCGTGGCGATGAGGTGAGTTCGACTCGAGCTCGTTCTCAAC[T/C]AAGGAATGGCATTGCTTCCAATTCATAGCAAACATATCCTTCGCTCGATATCAATTTGAG
M319	4	5686436	C/A	CCATAGCGCAGCGCAGGTG	GCCATAGCGCAGCGCAGGTT	ACGCATGTGCTCAATCCGAATTAACAAA	C	A	CGTCACGCATGTGCTCAATCCGAATTAACAAAGACATAAAACAAAGTTATTAGGTGAAAC[C/A]ACCTGCGCTGCGCTATGGCTCAGCTCCGGCTGCCACTGGCCGCGGCCACCATGGCTCTCG
M320	4	25696775	A/T	GAAATCTCCTTTCCTGTCTTATCTACT	GAAATCTCCTTTCCTGTCTTATCTACA	ACGTGTCGCTGTTCGCGCGAT	A	T	CTATCATCCAACTGTGGACGGACGAGGGACGTGTCGCTGTTCGCGCGATCGTGCCTGGCC[A/T]GTAGATAAGACAGGAAAGGAGATTTCATCTCCACGTCAAGTTGATTAATTTGTCACCGGA
M321	5	9270461	A/G	GGCACAAAGGAGTCATCGTAGCA	GCACAAAGGAGTCATCGTAGCG	CATGTGGTGGCTGATTGCTGGCAT	A	G	CTACACCATACGAGGCAGCCGCTGCAACCCTTGCGTCCGGCACAAAGGAGTCATCGTAGC[A/G]ATGCCAGCAATCAGCCACCACATGTCCCACCTTGCTGCATAGCTGACAGGTAGGGCGCGG
M322	5	26386712	G/A	GTCTTGAGGTAGTAGGAGACGC	GGTCTTGAGGTAGTAGGAGACGT	CCCACGCAGCGGCCGCTTA	G	A	AGACCAGATCGCCTACGTCTCCAGTGACCCACGCAGCGGCCGCTTATGGGTTCGCGCAGA[G/A]CGTCTCCTACTACCTCAAGACCAGCATCGACGTCAGGTACGCCCGCACTGCTTCTCTCGT
M323	5	29618017	A/G	CGCCCTCGTCATCGTT	GCTCGCCCTCGTCATCGTC	ACGACAACGACAGGATCGAAGCTTT	A	G	CGAAACACATGAACAACGGCGTCCAACAACGACAACGACAGGATCGAAGCTTTTCCCGTC[A/G]ACGATGACGAGGGCGAGCATCTTCTTCATCAGTACAGATGCTACCAACGATGCTTTGGAC
M324	6	8742368	A/T	AGCTATGTCATGCAACTTTGAGCA	CTAGCTATGTCATGCAACTTTGAGCT	GGCCTTAGTTTGTTACTTGTTACTCCTAT	A	T	AAACTCAAAACGAGTCTCTGCTTTGCTTCCGAAGGCTAGCTATGTCATGCAACTTTGAGC[A/T]CGGTTTGGATAGGAGTAACAAGTAACAAACTAAGGCCAAACTTTACAATATATTTCAGGG
M325	6	12353277	T/C	AAAATATGCAGAAAAGCGAAGTAAACACAA	ATATGCAGAAAAGCGAAGTAAACACAG	GTTTGATTGTTGTGCTGGTAGGTTGAATA	T	C	TGTCCGCGTTTCGTTTGATTGTTGTGCTGGTAGGTTGAATAAGGGGAGTGCTGGAGTGGC[T/C]TGTGTTTACTTCGCTTTTCTGCATATTTTGGTTCTCCGCACTTTACAGGTCAAATGAGAG
M326	6	18209308	G/C	ACGTACTACTTCATATCGCTGTAGC	ACGTACTACTTCATATCGCTGTAGG	GAGATATGCTTTGGTGTGGGTTTAATGTT	G	C	CTTACGAGAGATATGCTTTGGTGTGGGTTTAATGTTCATTTTTATGATTGCTCTACGTCT[G/C]CTACAGCGATATGAAGTAGTACGTGGTAATGTGAGCATGGTGCTTAGATTATTAAATACC
M327	6	20676259	C/T	CAAACGTTTTTTTATGCTTACAGATGATC	TTCAAACGTTTTTTTATGCTTACAGATGATT	ATCTTTTGATAGCTGCCAGTCAGTCAAT	C	T	AGTTTGTCACAAAAACATGTGCAACATATTTTCAAACGTTTTTTTATGCTTACAGATGAT[C/T]ATTGACTGACTGGCAGCTATCAAAAGATGTTTACAGCAACATTATTAATTCCACAAATAA
M328	6	24428077	G/T	GTCGATGCAACCGTTGACCTTAG	GTCGATGCAACCGTTGACCTTAT	ATCCCGGCACGAGTTTGTCTACTT	G	T	GCGTCAGGATGCCATCGACGTTGGTGATGAAAGATGGGGTCGATGCAACCGTTGACCTTA[G/T]TGAAGTAGACAAACTCGTGCCGGGATGCCGTCGGCGCCGTAGTAGGATGAGGGCGCCAAG
M329	7	5151563	T/C	GTTACTTCTACTTCTAATACGACTCACTA	ACTTCTACTTCTAATACGACTCACTG	ATAAGCTGTGAACAACCGCCACGTT	T	C	AATCAACCTATACTTCAAGCTCTCACCACACCAGATAAGCTGTGAACAACCGCCACGTTG[T/C]AGTGAGTCGTATTAGAAGTAGAAGTAACTTAACTGAATTGCCACTTCTTCATGTTCAGGA
M330	7	6257568	G/C	CCAAGGTTGTTGCGAACGCAATC	CCAAGGTTGTTGCGAACGCAATG	TTTGCTTCAAACCTACTACCGTGAAGAT	G	C	ATTTATGCCGGTGCTCTTTTGCTTCAAACCTACTACCGTGAAGATCGGGTCACCTCTCGC[G/C]ATTGCGTTCGCAACAACCTTGGTTATTCGCTCTTCTAGAAATACTTCTATTTACTGTCGG
M331	7	19590130	C/G	GCAGCTTGACAAGTCCATTGGC	GCAGCTTGACAAGTCCATTGGG	CGATGAGTTGGTTAGCCCATGCTAT	C	G	TTCCGTTACGTTAGAAGCTTAGATAACGGATTTTATGCTGCAGCTTGACAAGTCCATTGG[C/G]ATAGCATGGGCTAACCAACTCATCGCATGTTTACAGTTACAGCCCAACAGATGCAATGGC
M332	7	24393995	G/A	ATCTGGAGATGCGCCGGCC	ATATCTGGAGATGCGCCGGCT	GCCAAGTGGGATCGGAGCAAGTT	G	A	CAAGTTGGCAAGGTGAGACGCTCAAGTGGCCAAGTGGGATCGGAGCAAGTTGCTGCCCGT[G/A]GCCGGCGCATCTCCAGATATACGGATATACCATGCTCCCGTGGATCACTCGTGGATTTAT
M333	8	2502237	G/C	GCACACGGATTTGTTCTACTCAAG	GCACACGGATTTGTTCTACTCAAC	GCTGGCTCTGGTACCATGGTTAATT	G	C	ACTATGGATTATCCAATTTTATTACATAAACTGTTTTGCACACGGATTTGTTCTACTCAA[G/C]AGCAAAATTAACCATGGTACCAGAGCCAGCAACGCCATCGAGCAGGCGTAAAGGGTGCTT
M334	8	10656722	C/T	ACTTTCGCCGATCTCTTGGCG	CACTTTCGCCGATCTCTTGGCA	GCCAGCAGAGTTCCCCTATCAAAAT	C	T	GTACACCGGCCCAAATCTCCCCTCTGCCAGCAGAGTTCCCCTATCAAAATTTGACGTCGC[C/T]GCCAAGAGATCGGCGAAAGTGAAACTCAGCAAGGGCTTCTCAAAGATGACAACTGGGACA
M335	9	13755644	C/G	GGCAAAGGGTGAGTTTCTTTCAAG	GGCAAAGGGTGAGTTTCTTTCAAC	CGACATCCACACACACTTGACACAT	C	G	GAATGTGTCAAATGAAAAGGCCAGTTGGAACCGACATCCACACACACTTGACACATGCAG[C/G]TTGAAAGAAACTCACCCTTTGCCGCCGCGGAAAAAGGAAGAGAGAGAGGGTAGAGAGAGA
M336	9	20603817	G/C	GCATCATAAGCCACGGTTTTAAGAC	GCATCATAAGCCACGGTTTTAAGAG	GGCATCTTCTGTCGGTAGTTTCTCAA	G	C	CAGATTTGAGTGATAATGTAAGTTTCTTTGGCATCTTCTGTCGGTAGTTTCTCAAACCTG[G/C]TCTTAAAACCGTGGCTTATGATGCAACTAAATTTGATTTAGAGTTTAATTTAGACAGATT
M337	9	22673767	A/G	ATCCAGATGCGATGAACTGAGTCA	CCAGATGCGATGAACTGAGTCG	TATATTGGCTCTTTTTCGCGGATGGAAAT	A	G	AAAAACAAACAAAGAATGAATGAATGATGAATGAATTATCCAGATGCGATGAACTGAGTC[A/G]ATTTCCATCCGCGAAAAAGAGCCAATATAATGCAAAGATTCTTCTTTTAGTTAGTTACTC
M338	10	434048	G/A	AGCTAATTAATAGATAGGTTGCCACG	CTAGCTAATTAATAGATAGGTTGCCACA	GGCCGTCAAGAAAATTGCAAATTCTTGTA	G	A	ATCTTCAAAAAGACATATTTGCAACGACAATCACTAGCTAATTAATAGATAGGTTGCCAC[G/A]CTACAAGAATTTGCAATTTTCTTGACGGCCAAGTGATTTCTTTGGCGTCCAAAAAACAGC
M339	10	2477571	G/T	GAACGTGCACCTGGTGCCG	CTGAACGTGCACCTGGTGCCT	GACGAAGTACTGGTCGATGGTCTT	G	T	CTCGGGGTACAACACGAGCGCCGGGGCGGTGGCCGGGAAGCTGAACGTGCACCTGGTGCC[G/T]CACTCCCACGACGACGTCGGGTGGCTCAAGACCATCGACCAGTACTTCGTCGGCACCAAC
M340	10	6276084	C/T	GCTTGTACCTGCAGCTTGAG	CCTGCTTGTACCTGCAGCTTGAA	GAGTCAAATTGGCGAGCTTTCTGGAT	C	T	CAAAAGGGTGGAGGAGAAAAGAACATACGTGGGAGTCAAATTGGCGAGCTTTCTGGATTC[C/T]TCAAGCTGCAGGTACAAGCAGGCCGGCCATGGCTTGGCACCATTTGGTCCAATGTGTGAA
M341	10	11574733	G/A	ATTTTCATTGTGTAGCTTCTCTAGGAG	CATTTTCATTGTGTAGCTTCTCTAGGAA	GATGGATGCACGCCGCTCTCAA	G	A	TGAGAATATTGTATGTAATAATATCAGGATGCACATTTTCATTGTGTAGCTTCTCTAGGA[G/A]ATTGAGAGCGGCGTGCATCCATCCCATTTTGCATAATCCATTTATGAGTGTATTGTAAGT
M342	10	13604773	A/G	GAGTTGTTATGTGTGATTTAGGAACTGTA	GTTGTTATGTGTGATTTAGGAACTGTG	ACTAGAGAGCAACTGCTACATTTTCAGAT	A	G	TGGCTCAAAAACCGGGGAGGGTTTATGAAACCGAGTTGTTATGTGTGATTTAGGAACTGT[A/G]ATCTGAAAATGTAGCAGTTGCTCTCTAGTTTAGCTTCATGATTGCGTTCAAAATTTTAGC
M343	10	16585874	G/A	CATATAAGGCCTGAAGAAAGCAG	GCTCATATAAGGCCTGAAGAAAGCAA	TGGGCTAAAATGGCCTATGATCTAACTAT	G	A	CTCCTATGCGCCAACCCATGCATTTTGATCTTATGGCTCATATAAGGCCTGAAGAAAGCA[G/A]ATAGTTAGATCATAGGCCATTTTAGCCCATGCGCACTATTGGCCTGTCCATTAATCAGAT
M344	10	19623894	G/A	CAAATGTATTGAAGTGCTCACCAAAC	AATTCAAATGTATTGAAGTGCTCACCAAAT	TTCACGCTGCTTGATTCCTTGGCAT	G	A	TTACCCATCTAGGTCATTTGATATGGCACATTGTTCACGCTGCTTGATTCCTTGGCATGA[G/A]TTTGGTGAGCACTTCAATACATTTGAATTGGTTTCAATGTATCTTGCCCCAAGTTTTCAA
M345	11	4424877	A/T	CATGGAGAGGTTTGTTGTTACGCAT	CATGGAGAGGTTTGTTGTTACGCAA	GTGGTTTATGTCAAGGCCGGCAAA	A	T	CACTCGGTAACTCTGAGACAAAGATACCTAATCTCGTGGTTTATGTCAAGGCCGGCAAAG[A/T]TGCGTAACAACAAACCTCTCCATGATCGATCCAATGCCCATGTTACATGTTAGTAATCCC
M346	11	6144363	A/C	GAAAGCGATAATGTGAATGCGACAGT	AAAGCGATAATGTGAATGCGACAGG	CAAGCGCGCTAAACAGTGAGTTCAA	A	C	GCCGCCGAAGCATGCACAATCCGAGGCGGACACCAAGCGCGCTAAACAGTGAGTTCAAAT[A/C]CTGTCGCATTCACATTATCGCTTTCAAAAGTGTGTTCATATTGTAGGATATCACATGTGA
M347	11	25233871	T/G	GTTGCCGGATCATTGCCTGGTA	GCCGGATCATTGCCTGGTC	TTGAGACATTTGACGAGGATATGCTCAT	T	G	GACTTTATCTTATCATACGAGGACGATGAACTTGAGACATTTGACGAGGATATGCTCATG[T/G]ACCAGGCAATGATCCGGCAACAGATTGAGAATTTTGGCTATGGTTTCCTCCATAGCTGGA
M348	12	6230097	G/C	AATCATCAGGTTGTATCGCTCTCC	AATCATCAGGTTGTATCGCTCTCG	CGCTAGGATGCACCGTCGAGTA	G	C	GAGAGCGGCCGCCGGAGGCCGGAGCAGATTGCTGCGTGCGCTAGGATGCACCGTCGAGTA[G/C]GAGAGCGATACAACCTGATGATTAATGGATACTCTTCTTTACTCTTTTTCATTTACGAAG
M349	12	8036070	T/C	GCAAATAGCTGCTTCATGTCTA	CTGCAAATAGCTGCTTCATGTCTG	GAATTCAGCTACACTGCAGTGTCTCTT	T	C	CCGGTGAGAAAGATGGTGGGACAGAGATTGAATTCAGCTACACTGCAGTGTCTCTTGCAC[T/C]AGACATGAAGCAGCTATTTGCAGCATATGGGACGTCTCCTGTCAAGCCGGTGAAACTATT
M350	12	12627072	G/C	GTTGGACAACTCTGCATTCATTCG	GTTGGACAACTCTGCATTCATTCC	GAGCACACCCATTGTCGAGAATGTT	G	C	GATGTGAGACAGGTTGCCGGTCTTAATTGTAGGTTTGGTTGGACAACTCTGCATTCATTC[G/C]AGAACATTCTCGACAATGGGTGTGCTCGTCTGCTGCCCACTATAGTGCTCGATTATTCCT
M351	12	15329704	T/C	CATCCGAAATAAGGTGCTACCACTT	ATCCGAAATAAGGTGCTACCACTC	GTTGTGTATCAGCTCTGCTATGCCTT	T	C	AACTACACATTTCAGATTGATGGAACGGTGTGTACACATCCGAAATAAGGTGCTACCACT[T/C]GCTATACTAAAAAGGCATAGCAGAGCTGATACACAACAGATAAGTTTTTTTTACTTTTTA
M352	1	15883941	C/T	AGTCCTTCTGCTTTGTGTCACTC	GAGTCCTTCTGCTTTGTGTCACTT	GTATGCATCAAAGTCTAAGTAGAGGTAAAT	G	A	ATTTATATATTATTTGTATGCATCAAAGTCTAAGTAGAGGTAAATTTATTTAATTGGGTA[G/A]AGTGACACAAAGCAGAAGGACTCAGATTCTCTCATTAAATAATTCTAGACTGTGGAGCAA
M353	2	11232226	A/G	GTCACATTCATGCAGCATCGATGAT	CACATTCATGCAGCATCGATGAC	GAGCTCCACCGCATCCACGTAT	A	G	GGTTAGCAACCACTTCCGCGTCGATGTCGTGACGAGCTCCACCGCATCCACGTATCCACC[A/G]TCATCGATGCTGCATGAATGTGACGCCCCACACTTTCCGAGGCCGGGCCCTCTCTACATC
M354	2	12321177	C/T	TTAACTACTTCAAATAACATTTTGGCCAC	CTTTAACTACTTCAAATAACATTTTGGCCAT	GTGGAGACCCGATGATTTGTCTACAA	G	A	GCCATATATTCTTCTCTGGATATTTGTGGAGACCCGATGATTTGTCTACAAAACCAGTTC[G/A]TGGCCAAAATGTTATTTGAAGTAGTTAAAGAAAGAAGTAACAGCTGAGGAGGATGCAGGG
M355	2	14657077	T/G	CGCAGGCCACACCTAAGACC	CCGCAGGCCACACCTAAGACA	TGTCGTTTTCTTCACTCATGACACCTTTT	C	A	TGCGCAGGCTAAAAAGCCTATGACACCGGCTGCGAAGAAGCCGCAGGCCACACCTAAGAC[C/A]AAAAAGGTGTCATGAGTGAAGAAAACGACATCCGCCCCCTCACCTCCGGAGTCGGGTGTT
M356	2	17497082	G/A	AAGAAATTAAATATACTGATTTAGTACTGCACA	GAAATTAAATATACTGATTTAGTACTGCACG	GCCCAACTCGGGCACAATTATATCAT	A	G	ATTAGTATGAGATCAACTCCTTGTTTTAAAGAAATTAAATATACTGATTTAGTACTGCAC[A/G]AGGTGGCAAGGGATGATATAATTGTGCCCGAGTTGGGCACGAGGAACGAAATACAAGCTC
M357	3	19862435	T/C	AATTGTAAGTTTAGACCTATCTATGCG	ACTAATTGTAAGTTTAGACCTATCTATGCA	CATCCAATTTTACCTGTTCTACCGTCAA	G	A	TCCGTGATGATGCTAATTTTTATTTATTTTTACTAATTGTAAGTTTAGACCTATCTATGC[G/A]TCGCTTGACGGTAGAACAGGTAAAATTGGATGGTGTACATCTAGATTAATTAAAGAAAAT
M358	3	21061633	A/G	CCATGTGTGAACTTGTATAGCACTGA	CATGTGTGAACTTGTATAGCACTGG	ACATCAACGGAGGCTGTCTACCTAT	A	G	TTAGAACTACCGACATAGCCACAGGCACATATGGTCCATGTGTGAACTTGTATAGCACTG[A/G]CGATAGGTAGACAGCCTCCGTTGATGTGAATGTGATAAAAAACAGAGCAACCCACAAGAT
M359	3	33631021	T/C	ATGACTGTTACTGGGAGAATTATCTC	GATGACTGTTACTGGGAGAATTATCTT	GTCATTAGCATAACAGCAATGTAGTATGTA	G	A	ATTATGCTCCCAAAAGGTCATTAGCATAACAGCAATGTAGTATGTATTAAAAGCGAGAGA[G/A]AGATAATTCTCCCAGTAACAGTCATCCATGTCCGGTTTTTTCCACGCAGATATGAGGAGG
M360	4	6478580	G/A	CGATCTCGCTTTCCGTTTCTCA	CGATCTCGCTTTCCGTTTCTCG	ACTGTTCAGGCCAGTTCCTGACTAT	A	G	TTTGAGCTGCTGACGTGCCAACTGAATAGCATTCTCCCTCGATCTCGCTTTCCGTTTCTC[A/G]CGGATAGTCAGGAACTGGCCTGAACAGTTGTATATGATCAGAAGAAATACAAACAACATG
M361	4	8085138	A/G	AGTTACACATTTGCGGCTTTACCCA	ACACATTTGCGGCTTTACCCG	GGCTGTACTGTGTTGGACAATGCTA	A	G	TTGATGATGCACATGATCCTTGAAAAATGCCACAACAGTTACACATTTGCGGCTTTACCC[A/G]TAAAAATAGCATTGTCCAACACAGTACAGCCCATCTATTGACTGTCAAAATTAATAGTAG
M362	4	25245272	G/A	CATGGCTGTTGCACGAGGATGTT	ATGGCTGTTGCACGAGGATGTC	TTGACCCCAATCAAGACGAGCTCTT	A	G	GCATACGGAGACTCTGCACGGTAGGGTTGACCCCAATCAAGACGAGCTCTTGCAGGTCTG[A/G]ACATCCTCGTGCAACAGCCATGAGGCCATGATCCCCAATCCTGTTTGTGCGCCACCCATC
M363	5	10760453	C/A	GAAAACTTTGGATCACCAGATGTTGA	GAAAACTTTGGATCACCAGATGTTGC	GAGCAGAGAAGGGATAGGTAGAGAT	A	C	TAATCAGTGTAAAGATGATCTTCGAAGTTTTTTGTGAAAACTTTGGATCACCAGATGTTG[A/C]ACCAATCTCTACCTATCCCTTCTCTGCTCTAAAAAGATGAAAGAGGGGACGTCAACAGCG
M364	5	11698476	C/T	AAAAGGACATGCTGTTCGACCTC	GTAAAAGGACATGCTGTTCGACCTT	AGGATAGGTACCGTTTTACCTAGACTTTT	G	A	AGTATTTTCATGCTATGTTTAAGGATAGGTACCGTTTTACCTAGACTTTTTTACACAGCC[G/A]AGGTCGAACAGCATGTCCTTTTACATGGTACATTTTTTTAAGATAATGGAATATAATATC
M365	5	22711811	A/G	AATAGATGACGGAGATTCGGGAACT	AGATGACGGAGATTCGGGAACC	CCTGCTGATGATCAAATTCAGGAGAAAAT	A	G	ACGATTACTCAGACTAAATTCAAAACCCTGCTGATGATCAAATTCAGGAGAAAATGGTTC[A/G]GTTCCCGAATCTCCGTCATCTATTTGTGATGAGAGGTCTAAGCAACTTTTAAAAGTATCA
M366	6	14504992	G/A	CTGTTTTCTCCTTGTGCCAGATAA	CTGTTTTCTCCTTGTGCCAGATAG	GAAACGATTCACCACGGAGGTTTCTA	A	G	CAGTAAAAGCAGATTTACCAGCATCAAAGCCTTCTCTCTGTTTTCTCCTTGTGCCAGATA[A/G]TTAGAAACCTCCGTGGTGAATCGTTTCAGTAAATCTCGCTCCCTCAAGCAGAGCAAGTCC
M367	6	17133004	T/G	CTAATTCTGATTAAATGATCTCAAACG	GCTCTAATTCTGATTAAATGATCTCAAACT	GAGATGCAGAAAGAAGAGGCTGAACAT	C	A	ACATGAAGATGTTGCATCCGTAGAGGAAGAGATGCAGAAAGAAGAGGCTGAACATGCTGC[C/A]GTTTGAGATCATTTAATCAGAATTAGAGCAATTTTTCGTTTTTTTTCAGGTGTGCTGTAG
M368	6	19101458	C/T	GCCACGCGAGAAAGCAGCG	CGCCACGCGAGAAAGCAGCA	CGAAGCAAAACACCAGCGCCATAAA	G	A	AGGAAAACGAGGGATTTTAACGCCACCGCGCACTTGGGAATCGCCACGCGAGAAAGCAGC[G/A]AAGTGATTTATGGCGCTGGTGTTTTGCTTCGGGAGGAGACGAGGGGTGGAGGGGGTGTTG
M369	7	8140854	C/T	ATGAAGAATGGAGGCCGCCTTC	GATGAAGAATGGAGGCCGCCTTT	TGGGAGAACTAGCAAATCCTGGCAT	G	A	TGATCACGAAAAAGGGAACTTCATAACAATGGGAGAACTAGCAAATCCTGGCATCGTCGC[G/A]AAGGCGGCCTCCATTCTTCATCCTCACCATCTTAGAGCTCATCCTGGAAAGGAAGGACGG
M370	7	12768424	A/G	ACACAGGAACTTGAAAACGCCACA	CACAGGAACTTGAAAACGCCACG	CTCAGCTGGCTCTGAAATCTAAGCAA	A	G	GGAGCATTACAATCTCGAGGTAAAGGCTCGCACGCACACACAGGAACTTGAAAACGCCAC[A/G]CGGTAGATTGCTTAGATTTCAGAGCCAGCTGAGCAAGACTATGGGCAACACCGTTATCAG
M371	7	22593213	A/G	ACATACAGAACTTATAGGGATTAACAAGT	CATACAGAACTTATAGGGATTAACAAGC	CTGCTGCACGAGAATTCAAGGCAAT	A	G	GGGGGAAACTGACTCTGTGGTTTCTGCTGCACGAGAATTCAAGGCAATGCTGGAGGCTGC[A/G]CTTGTTAATCCCTATAAGTTCTGTATGTGATTCTTTCCCTACTTCCGTCCTAATTTTGAC
M372	8	12382920	G/A	AACATCAATGTTGCTTGCGACAACTTT	CATCAATGTTGCTTGCGACAACTTC	GTTCACTTATTGATGGATTATGCAGGCAA	A	G	GGGGTTTGTGCCAGATGCCCACTCATACAGTTCACTTATTGATGGATTATGCAGGCAAAA[A/G]AAGTTGTCGCAAGCAACATTGATGTTGGAAGATATGATGGAGAAGGGAATACAGGCAAGT
M373	8	17179846	A/T	CCCTAGGCCTGAACCTGACCT	CCCTAGGCCTGAACCTGACCA	GACACAAAGTGAACTTATTCCTCAGGAAA	A	T	ACTGGACGACAAATAGAGGGACACAAAGTGAACTTATTCCTCAGGAAAAATTGCTAGCTT[A/T]GGTCAGGTTCAGGCCTAGGGTGATTGTTGGGCTGATCTGTTAGTTTGGTAGCTGAGATAA
M374	9	1327341	T/A	GGAAACGCCACTAGCTGATTGGA	GGAAACGCCACTAGCTGATTGGT	ACACTGGACACGTGTTAATAACGGTAAA	A	T	ACAGAACCATAAAACCAATATAATATTCTCATGCTGGTGGAAACGCCACTAGCTGATTGG[A/T]CCATCTTTTACCGTTATTAACACGTGTCCAGTGTCCTTCCATCATTCGGCTACGACGCCC
M375	9	2360445	G/A	AGAACAAACATTACTTCCGGCTGATTT	GAACAAACATTACTTCCGGCTGATTC	AGTGATGCCATGAGGGAGAGAAGAA	A	G	CTCCTCCTTCCTTCCTTTCTTGTACCGTTATCAGTGATGCCATGAGGGAGAGAAGAACGG[A/G]AATCAGCCGGAAGTAATGTTTGTTCTCTAGGTCCTGCAGATGAAACTAACAGGAGATGAC
M376	9	3661943	T/A	GTGGCACCATGACATCCTGTCT	GTGGCACCATGACATCCTGTCA	CATGAGGAGCCGTTTGTGGATTGTA	A	T	AAATTCTGGAACAATCTCTATACTAGGTATGAAGCATGAGGAGCCGTTTGTGGATTGTAG[A/T]GACAGGATGTCATGGTGCCACATGAAAGAATACTAGAGAACAAGTTGCTTTCAGTCCAAA
M377	10	878678	T/C	AAAGGCTGGAATGCTATGTTCCATC	CAAAGGCTGGAATGCTATGTTCCATT	CACCTAGCTAGATGTAATTTTTCCACCTT	G	A	TATGCATTTGTGTCACCTAGCTAGATGTAATTTTTCCACCTTAATACTTTGTTTTTATAT[G/A]ATGGAACATAGCATTCCAGCCTTTGCTCAACAAGCTACAACCAATTATTACAGCCTAACA
M378	10	23033344	T/C	GTCAAAAGCTGAGTGATTCCAGG	CTGTCAAAAGCTGAGTGATTCCAGA	GACATTGATGAATCTTGGGAATCCCTTA	G	A	TATCTGTGGAATCACCAACAATATGAACACTAATCCCTGTCAAAAGCTGAGTGATTCCAG[G/A]AGTAAGGGATTCCCAAGATTCATCAATGTCGGGCCATTTCAGCTCTTGCTCAACTTTCTT
M379	11	10742238	G/T	AGGTGGCAAGTTAGTCAGACAG	AGTAGGTGGCAAGTTAGTCAGACAT	ACTTCGTCACTGTGGCTGAGGAATT	C	A	TGCTATTGTACCTGCTCTAAGCTGACTTCGTCACTGTGGCTGAGGAATTGCCGAGTTGGC[C/A]TGTCTGACTAACTTGCCACCTACTCCCTCCATCCCAAAATATAAGTATTTCTAGCATTTC
M380	11	19995657	A/T	CACTGCCCACCATTTTCCCCT	CACTGCCCACCATTTTCCCCA	ATCACTAGATAAGCACATGCGTTTCGATT	A	T	CAGCTTCATCTCTAATGGTTTGATCATCCATATCACTAGATAAGCACATGCGTTTCGATT[A/T]GGGGAAAATGGTGGGCAGTGAGATGAATCAATAGATTCTCAAAACACCACTCTACTGGCC
M381	12	5712453	T/C	CATTCATGAGATACAGTAAGCAAACC	GCATTCATGAGATACAGTAAGCAAACT	GTTCCAAAAGCACACGCCAAAATTTAGAA	G	A	GGACTTTAGATGGCTCATTCCTTTGTTCCAAAAGCACACGCCAAAATTTAGAAACAGTCC[G/A]GTTTGCTTACTGTATCTCATGAATGCATCTACAAGATTGGGCCGGGGTTAATTGACATTA
