# Supplementary material for: Selection and Validation of 48 KASP Markers for Variety Identification and Breeding Guidance in Conventional and Hybrid Rice (Oryza sativa L.)
Source: Rice (N Y). 2022 Sep 24;15:48. doi: 10.1186/s12284-022-00594-0 (PMC9509510; doi:10.1186/s12284-022-00594-0)
Supplement: Supplementary file 2 — Additional file 2: Table S2 The list of 46 varieties. [file 12284_2022_594_MOESM2_ESM.xlsx]

## Sheet: 46 varieties
Supplementary Table 2 The list of 46 varieties.
VARIETY	SUBPOPULATION	ORIGIN
GUANGCHANGAI	INDICA	CHINA-GUANGDONG	EAST ASIA
DAZAO	INDICA	CHINA-FUJIAN	EAST ASIA
GUIHONGZHAN	INDICA	CHINA-HAINANSHENG	EAST ASIA
TEQING	INDICA	CHINA-GUANGDONG	EAST ASIA
LAOLAIQING	JAPONICA	CHINA-ANHUI	EAST ASIA
DALIBAI	INDICA	CHINA-ANHUI	EAST ASIA
DAXIANDAO	INDICA	CHINA-HUBEI	EAST ASIA
NANJING35	JAPONICA	CHINA-JIANGSU	EAST ASIA
JIAHUA1	JAPONICA	CHINA-ZHEJIANG	EAST ASIA
XUDAO3	JAPONICA	CHINA-JIANGSU	EAST ASIA
CHUANNONG422	INDICA	CHINA-SICHUAN	EAST ASIA
HEXI4	JAPONICA	CHINA-YUNNAN	EAST ASIA
ZUNXIAN3	INDICA	CHINA-GUIZHOU	EAST ASIA
ZHUGANQING	JAPONICA	CHINA-SHANDONG	EAST ASIA
JINGDAO2	JAPONICA	CHINA-BEIJING	EAST ASIA
JINDAO1244	JAPONICA	CHINA-TIANJIN	EAST ASIA
ZHENGDAO18	JAPONICA	CHINA-HENAN	EAST ASIA
YOUMANGBAIPIXIAODAO	JAPONICA	CHINA-NINGXIA	EAST ASIA
DUZI129	JAPONICA	CHINA-XINJIANG	EAST ASIA
WANLUYU	JAPONICA	CHINA-JILIN	EAST ASIA
MUDANJIANG2	JAPONICA	CHINA-HEILONGJIANG	EAST ASIA
LIAOJING287	JAPONICA	CHINA-LIAONING	EAST ASIA
TONG31	JAPONICA	CHINA-JILIN	EAST ASIA
MIYANG23	INDICA	NORTH KOREA	EAST ASIA
DAGUANDAO	JAPONICA	NORTH KOREA	EAST ASIA
X019	INDICA	MYANMAR	SOUTHEAST ASIAN
X021	INDICA	MYANMAR	SOUTHEAST ASIAN
GX2331	INDICA	INDIA	SOUTH ASIA
GX2360	INDICA	INDONESIA	SOUTHEAST ASIAN
GX2072	INDICA	PHILIPPINES	SOUTHEAST ASIAN
41223	INDICA	VIETNAM	SOUTHEAST ASIAN
41234	INDICA	VIETNAM	SOUTHEAST ASIAN
FEIDONGTANGDAO	JAPONICA	CHINA-ANHUI	EAST ASIA
YAJIAOSHU	INDICA	CHINA-FUJIAN	EAST ASIA
WENXIANGNUO	INDICA	CHINA-YUNNAN	EAST ASIA
JIUYUEHUANG	INDICA	CHINA-SHANXI	EAST ASIA
TAIDONGLUDAO	JAPONICA	CHINA-TAIWAN	EAST ASIA
ZHOUANDAO	JAPONICA	SOUTH KOREA	EAST ASIA
PADI BOENOR	INDICA	INDONESIA	SOUTHEAST ASIAN
DV85	AUS	BANGLADESH	SOUTH ASIA
SHADA BORO	AUS	BANGLADESH	SOUTH ASIA
DHOLI BORO	AUS	BANGLADESH	SOUTH ASIA
N 22	AUS	INDIA	SOUTH ASIA
ARIAS	INDICA	INDONESIA	SOUTHEAST ASIAN
KU 115	AUS	THAILAND	EAST ASIA
NIPPONBARE	JAPONICA	JAPAN	EAST ASIA
