# Supplementary material for: Selection and Validation of 48 KASP Markers for Variety Identification and Breeding Guidance in Conventional and Hybrid Rice (Oryza sativa L.)
Source: Rice (N Y). 2022 Sep 24;15:48. doi: 10.1186/s12284-022-00594-0 (PMC9509510; doi:10.1186/s12284-022-00594-0)
Supplement: Supplementary file 3 — Additional file 3: Table S3 The 331 KASP genotype of 46 varieties. [file 12284_2022_594_MOESM3_ESM.xlsx]

## Sheet: genotype-331markers
Supplementary Table 3 The 331 KASP genotype of 46 varieties.
Marker ID	alleles	chromosome	position	AlleleFAM	AlleleHEX	JIN-DAO-1244(GENG,CHINA-TIANJIN)	ZHENG-DAO-18(GENG,CHINA-HENAN)	YOU-MANG-BAI-PI-XIAO-DAO(GENG,CHINA-NINGXIA)	DU-ZI-129(GENG,CHINA-XINJIANG)	WAN-LU-YU(GENG,CHINA-JILIN)	MU-DAN-JIANG-2(GENG,CHINA-HEILONGJIANG)	TE-QING(XIAN,CHINA-GUANGDONG)	LIAO-GENG-287(GENG,CHINA-LIAONING)	TONG-31(GENG,CHINA-JILIN)	MI-YANG-23(XIAN,NORTHKOREA)	DA-GUAN-DAO(GENG,NORTHKOREA)	X019(MYANMAR)	X021(MYANMAR)	GX2331(INDIA)	GUANG-CHANG-AI(XIAN,CHINA-GUANGDONG)	GX2360(INDONESIA)	GX2072(PHILIPPINES)	41223(VIETNAM)	41234(VIETNAM)	FEI-DONG-TANG-DAO(GENG,CHINA-ANHUI)	YA-JIAO-SHU(AUS,CHINA-FUJIAN)	WEN-XIANG-NUO(XIAN,CHINA-YUNNAN)	JIU-YUE-HUANG(AUS,CHINA-SHANXI)	TAI-DONG-LU-DAO(GENG,CHINA-TAIWAN)	ZHOU-AN-DAO(GENG,SOUTHKOREA)	PADIBOENOR(XIAN,INDONESIA)	DV85(AUS,BANGLADESH)	SHADABORO(AUS,BANGLADESH)	DHOLIBORO(AUS,BANGLADESH)	N22(AUS,INDIA)	ARIAS(AUS,INDONESIA)	KU115(AUS,THAILAND)	NIPPONBARE(GENG,JAPAN)	LAO-LAI-QING(GENG,CHINA-ANHUI)	DA-ZAO(XIAN,CHINA-FUJIAN)	DA-LI-BAI(XIAN,CHINA-ANHUI)	DA-XIAN-DAO(XIAN,CHINA-HUBEI)	NAN-GENG-35(GENG,CHINA-JIANGSU)	JIA-HUA-1(GENG,CHINA-ZHEJIANG)	XU-DAO-3(GENG,CHINA-JIANGSU)	CHUAN-NONG-422(XIAN,CHINA-SICHUAN)	GUI-HONG-ZHAN(XIAN,CHINA-HAINANSHENG)	HE-XI-4(GENG,CHINA-YUNNAN)	ZUN-XIAN-3(XIAN,CHINA-GUIZHOU)
M1	G/A	8	3109384	A	G	N	N	G	G	H	N	G	H	G	H	H	G	H	H	N	N	G	N	N	N	H	G	G	H	G	H	G	G	G	G	G	G	G	G	G	G	G	H	A	N	G	G	G	G
M2	C/T	1	2900077	T	C	N	T	C	C	C	C	C	C	C	T	C	C	T	T	T	T	T	N	N	C	C	T	C	T	C	T	T	T	C	C	T	N	C	T	T	T	T	T	T	T	T	T	C	C
M5	A/C	1	2900077	A	C	N	A	C	A	A	A	C	A	A	C	C	C	C	C	C	N	C	N	N	A	C	C	C	C	A	C	C	C	C	C	C	A	A	C	C	A	C	C	C	N	C	C	A	N
M7	C/A	1	11805988	A	C	N	C	C	C	C	C	A	C	C	A	C	A	A	A	A	A	A	N	N	A	C	A	A	A	C	A	A	A	A	A	A	C	C	A	C	A	A	C	C	C	A	A	C	A
M8	C/A	1	12591394	A	C	N	C	C	C	C	C	A	C	C	A	C	A	A	A	A	N	N	N	N	C	N	A	C	A	C	A	A	A	A	A	A	A	C	A	A	A	A	C	C	C	A	A	C	N
M9	T/G	1	13528410	T	G	T	T	G	T	T	T	G	T	T	T	T	T	T	T	T	T	G	T	T	T	T	G	T	T	T	T	G	G	G	G	T	G	N	G	N	G	N	T	T	T	T	T	T	G
M10	A/G	1	14819040	A	G	A	A	A	A	A	A	A	A	A	G	A	A	G	G	A	N	A	A	A	A	A	G	A	A	A	G	G	G	G	A	A	G	A	A	A	A	A	A	A	A	A	A	A	A
M12	T/G	1	18618365	T	G	T	T	N	T	G	T	G	T	T	G	T	G	G	G	N	G	G	G	G	N	T	G	T	G	T	G	G	T	G	T	G	G	T	G	G	G	G	G	T	T	G	G	G	G
M13	T/A	1	19385818	A	T	T	T	N	A	T	T	A	T	T	T	T	A	T	T	A	N	A	T	T	T	A	A	A	T	T	A	T	T	T	T	A	A	T	A	A	A	A	T	T	T	A	A	T	A
M14	T/G	1	22839526	T	G	T	T	N	T	T	T	G	T	T	G	T	G	G	G	G	G	G	G	G	T	T	G	T	G	T	G	G	G	G	G	G	G	T	G	G	G	G	T	T	T	G	G	T	G
M16	A/G	1	26463706	A	G	A	A	A	A	A	A	A	A	A	A	A	G	A	A	A	A	A	A	A	A	A	A	A	A	A	A	A	A	A	A	A	A	A	A	A	A	A	A	A	A	A	A	A	A
M17	A/C	1	27558084	A	C	N	A	C	C	A	N	C	C	A	C	N	C	N	A	C	A	A	N	N	A	N	N	C	C	C	C	C	N	A	C	C	A	N	N	C	C	N	C	C	C	C	N	A	C
M18	T/C	1	33189460	T	C	N	T	T	C	T	C	C	C	C	T	T	C	C	T	T	C	T	N	N	C	T	C	C	C	C	C	T	T	T	T	C	C	C	C	T	T	C	T	C	C	C	T	C	C
M19	A/C	1	35006866	A	C	N	N	C	C	A	N	A	A	A	A	N	A	N	C	C	C	C	N	N	A	N	N	N	A	A	A	A	N	N	A	N	C	N	N	A	A	N	C	A	A	N	N	C	A
M20	C/G	1	35542268	C	G	N	N	G	G	G	C	C	C	N	C	G	C	G	G	G	C	G	N	N	C	G	C	G	C	C	N	C	G	C	C	G	C	N	N	G	C	C	C	C	C	C	C	C	N
M21	A/G	1	37030733	A	G	G	A	G	A	A	N	A	A	G	G	N	G	N	A	A	A	A	N	N	A	N	G	G	G	G	A	G	G	G	G	G	G	G	N	A	G	N	A	A	A	A	A	G	G
M22	T/C	1	40135229	T	C	C	N	C	C	C	T	T	T	T	C	C	T	C	C	C	T	T	N	T	T	T	T	C	C	T	T	C	C	C	C	T	T	T	N	C	T	T	T	T	T	C	C	T	C
M23	T/C	2	316859	T	C	N	T	T	C	C	N	T	T	C	C	N	T	N	T	T	T	C	N	N	T	N	N	T	C	T	C	T	N	C	C	T	C	C	N	T	T	N	T	C	T	C	N	C	T
M24	G/A	2	786788	A	G	A	A	G	A	G	A	A	G	A	A	A	A	A	G	G	A	A	N	A	G	G	G	A	A	A	A	G	G	G	A	A	G	A	A	A	A	G	G	A	A	G	G	G	A
M26	C/T	2	2819095	T	C	T	T	T	T	T	T	C	T	T	C	T	C	C	C	C	C	C	C	C	T	T	T	T	T	T	C	C	C	C	C	C	N	T	T	N	T	T	T	T	T	T	C	T	C
M27	C/A	2	4850779	A	C	A	A	C	A	A	A	C	A	A	C	A	C	C	C	C	C	C	C	C	A	A	C	A	A	A	C	A	A	C	C	C	C	A	C	N	C	C	A	A	A	A	C	A	C
M28	A/G	2	6870454	A	G	A	A	A	A	A	A	G	A	A	G	A	G	G	G	G	G	G	G	A	A	A	G	A	A	A	A	G	G	G	G	G	A	A	A	G	A	A	A	A	A	G	G	A	G
M29	A/T	2	8009453	A	T	A	A	N	A	A	A	T	A	A	T	A	T	T	T	T	T	T	T	T	A	A	T	A	A	A	A	T	T	T	T	T	T	A	T	T	T	T	A	A	A	T	T	A	T
M30	G/A	2	12728795	A	G	A	A	N	A	A	A	G	A	A	G	A	G	G	G	G	G	G	G	G	A	A	G	A	A	A	G	G	G	G	G	G	G	A	G	N	G	G	A	A	A	G	G	A	G
M31	A/C	2	15947283	A	C	A	A	N	A	A	A	C	A	A	C	A	A	C	A	A	C	C	C	A	A	C	A	A	A	C	A	C	A	C	C	A	A	N	A	C	A	N	A	A	A	A	C	A	C
M32	A/G	2	19981768	A	G	G	G	H	G	G	G	G	G	G	G	G	G	A	G	G	G	A	G	A	G	G	G	G	G	G	G	G	G	G	G	A	G	G	G	H	H	H	G	G	G	G	A	G	A
M33	A/G	2	24241265	A	G	A	A	G	A	A	A	G	A	A	G	A	G	G	G	G	G	G	G	G	G	A	G	G	G	A	G	G	G	G	G	G	G	A	G	G	G	G	A	A	A	G	G	A	G
M34	T/C	2	25801641	T	C	C	C	C	T	C	C	C	C	C	C	C	C	C	C	T	T	C	C	C	C	C	T	T	C	C	C	T	T	T	T	C	C	C	T	C	C	N	C	C	C	T	C	C	T
M35	G/A	2	28788504	A	G	G	G	G	G	G	G	A	G	G	G	G	G	A	G	A	G	A	G	G	G	G	A	G	G	G	G	A	A	A	G	G	G	G	G	A	A	G	G	G	G	G	G	G	G
M36	A/G	2	31476314	A	G	A	A	N	A	A	A	G	A	A	G	A	G	G	G	G	G	G	G	G	A	A	G	A	A	A	G	G	G	G	G	G	G	A	G	G	G	G	G	A	A	G	G	A	G
M37	C/T	2	34376700	T	C	T	T	C	T	T	T	T	T	T	T	T	T	C	T	T	T	T	C	T	C	T	T	T	T	T	T	T	T	T	T	T	T	T	T	N	T	T	T	T	T	C	T	C	T
M39	G/A	3	6013469	A	G	A	N	A	A	N	A	N	A	N	N	A	G	A	N	A	A	A	A	N	N	A	G	A	A	A	A	N	A	A	A	A	A	A	A	N	N	G	A	A	N	A	N	A	A
M40	T/C	3	6442407	T	C	T	T	C	T	T	T	C	T	T	C	T	C	C	C	C	C	C	C	C	T	T	C	T	T	T	C	C	C	C	T	T	T	T	T	C	C	C	C	T	T	T	C	T	C
M41	A/G	3	8218580	A	G	A	A	A	G	G	G	A	A	G	A	G	G	A	A	A	G	A	A	A	G	A	A	G	G	A	A	G	G	G	A	A	A	N	G	A	G	G	G	G	A	A	A	G	A
M42	T/C	3	10347644	T	C	C	C	C	C	C	T	N	C	T	N	T	N	N	N	C	C	N	C	N	C	C	T	C	N	C	N	N	C	C	N	C	C	T	C	C	T	T	C	T	C	N	C	C	N
M43	C/T	3	12378394	T	C	C	C	C	C	C	C	C	C	C	C	C	C	C	C	C	C	C	C	C	C	T	C	C	C	C	C	C	C	C	C	C	C	C	C	C	C	T	C	C	C	C	C	C	C
M44	T/C	3	20410629	T	C	T	T	N	T	T	T	C	T	T	C	T	C	C	C	C	C	C	C	C	C	T	C	T	C	T	C	C	C	C	C	C	C	T	C	C	C	C	T	T	T	C	C	T	C
M46	A/G	3	25515552	A	G	G	G	N	G	G	G	A	G	G	A	G	A	A	A	A	A	A	A	A	G	G	A	G	A	A	G	A	A	A	A	A	A	G	A	A	A	A	G	A	A	A	A	G	A
M47	C/G	3	30763509	C	G	G	G	N	G	G	G	G	G	G	C	G	C	C	C	C	G	G	G	G	G	G	G	G	G	G	C	G	G	G	G	G	N	G	C	G	C	C	G	G	G	C	C	G	C
M48	A/G	3	34809786	A	G	A	A	A	A	A	A	A	A	A	A	A	G	A	A	A	G	G	G	A	A	A	G	A	A	A	A	A	A	A	A	A	N	A	G	A	A	A	A	A	A	A	A	A	A
M49	C/T	3	36382497	T	C	C	C	C	T	C	C	C	C	T	C	C	C	C	C	C	C	C	C	C	C	C	C	T	C	T	C	C	C	C	C	C	N	T	C	C	C	C	T	T	T	C	C	C	C
M50	A/G	4	4742828	A	G	A	A	A	A	A	A	A	A	A	A	A	A	A	A	A	A	A	G	A	A	A	G	A	A	A	A	A	A	A	A	A	N	A	A	A	A	A	A	A	A	A	A	A	A
M51	C/T	4	7177872	T	C	C	C	N	C	C	C	T	C	C	T	C	T	T	T	T	T	T	T	T	C	C	T	C	C	C	T	T	T	T	T	C	H	C	T	T	T	T	C	C	C	T	T	C	T
M52	T/C	4	11940251	T	C	T	T	C	T	T	T	C	T	T	T	T	C	C	C	C	C	C	C	C	T	T	C	T	T	T	C	C	C	C	C	C	N	T	C	C	C	C	T	T	T	C	C	T	C
M54	T/A	4	17669585	A	T	T	A	A	A	T	A	N	T	N	A	A	T	T	T	A	A	A	T	A	A	A	T	T	T	T	A	A	T	A	A	T	A	A	A	N	N	A	T	T	T	A	T	A	A
M55	G/T	4	18478434	T	G	T	T	T	T	T	T	T	T	T	T	T	G	T	T	T	T	T	T	T	T	T	T	T	T	T	T	G	G	G	G	T	T	T	T	T	T	T	T	T	T	T	T	T	T
M56	C/T	4	19932310	T	C	T	T	C	T	C	T	C	T	T	C	T	C	C	C	C	C	C	C	C	C	C	C	C	T	T	C	C	C	C	C	C	C	T	C	C	C	C	T	T	T	C	C	C	C
M57	A/G	4	20871627	A	G	N	N	N	G	G	G	A	G	G	A	G	G	A	A	N	A	A	A	A	N	G	A	G	G	G	A	G	G	G	A	A	N	N	A	N	A	A	G	G	G	A	A	G	A
M58	G/A	4	22435296	A	G	A	A	G	A	A	A	G	G	A	G	A	G	G	A	G	G	G	G	G	A	G	G	A	G	A	N	G	G	G	G	G	G	A	G	G	G	G	A	H	H	G	G	A	G
M59	C/T	4	24413578	T	C	C	C	N	C	C	C	C	C	C	C	C	C	C	T	C	N	C	T	T	C	C	T	C	C	C	T	T	T	T	T	C	C	C	C	N	T	T	C	C	C	T	C	C	T
M60	C/T	4	30707087	T	C	T	T	N	C	T	T	C	T	T	C	T	C	C	T	C	C	C	T	T	C	T	C	T	T	T	T	C	T	T	T	C	C	T	C	C	T	H	T	H	H	T	C	T	T
M61	G/C	4	31476593	C	G	C	C	C	C	C	C	C	C	C	C	C	C	C	C	G	C	C	G	C	C	C	C	C	C	C	C	C	C	C	C	C	C	C	C	C	N	N	C	C	C	G	C	C	G
M62	C/T	4	33885469	T	C	C	C	T	T	C	C	C	T	C	C	C	C	C	C	C	N	C	C	T	C	C	T	C	C	C	T	T	C	T	C	C	C	C	C	N	N	C	C	T	T	C	C	C	T
M63	T/C	4	35342951	T	C	C	C	N	C	C	C	C	C	C	C	C	C	C	C	N	C	C	N	C	C	C	C	C	T	C	N	C	C	C	C	C	N	C	C	C	C	C	C	C	C	N	C	C	C
M64	G/T	5	4819475	T	G	G	G	N	G	G	G	T	G	G	G	G	T	T	T	T	T	T	T	T	T	T	T	G	G	G	N	G	G	T	G	H	T	G	T	T	T	T	G	G	G	T	T	G	T
M65	T/C	5	6105753	T	C	T	T	N	T	T	T	C	T	T	C	T	C	C	C	T	C	C	C	C	T	T	C	T	T	T	C	C	C	C	C	C	C	T	C	C	C	C	T	T	T	C	C	T	C
M66	T/C	5	6750471	T	C	C	C	C	C	C	C	C	C	C	C	C	T	C	C	T	C	T	C	C	C	C	C	C	C	C	T	T	T	T	T	T	C	C	C	T	N	C	C	C	C	C	C	C	T
M67	A/C	5	12264581	A	C	C	C	A	C	C	C	C	C	C	N	C	N	N	N	N	N	A	A	N	A	A	A	A	C	C	N	N	N	N	A	A	N	C	A	A	A	A	C	C	C	A	N	C	A
M68	G/A	5	15871506	A	G	G	G	N	G	G	G	G	G	G	N	G	A	A	A	A	A	A	A	A	G	G	A	G	G	G	A	G	G	G	G	A	G	G	A	G	A	A	G	G	G	A	A	G	A
M69	A/G	5	19798961	A	G	G	G	N	G	G	G	G	G	G	G	G	G	G	G	A	G	G	A	A	G	G	A	G	G	G	G	A	G	G	G	G	G	G	G	G	N	N	G	G	G	A	A	G	G
M70	T/G	5	24306926	T	G	G	N	N	G	G	G	G	G	G	T	G	N	T	T	T	N	T	T	T	G	G	T	G	G	G	T	G	G	G	G	T	T	G	G	T	N	N	G	G	G	T	G	G	G
M72	C/G	6	4022325	C	G	G	G	G	G	G	G	C	G	G	N	G	C	C	C	G	C	C	G	G	G	G	G	G	G	G	N	N	N	N	N	C	C	G	G	G	G	G	G	G	G	G	C	G	G
M73	C/A	6	5995006	A	C	A	A	N	A	A	A	A	A	A	A	A	A	A	C	N	C	A	A	C	A	A	A	A	A	A	C	C	C	C	C	A	C	N	C	N	N	A	C	A	A	C	A	A	C
M74	C/T	6	7003213	T	C	T	T	C	T	T	T	C	T	T	C	T	C	C	C	C	C	T	C	C	T	T	C	T	T	T	C	C	C	C	C	C	T	T	T	C	C	C	C	N	N	C	C	T	C
M75	G/C	6	10184310	G	C	G	G	G	G	G	G	G	G	G	G	G	G	G	G	G	G	G	G	G	G	G	G	G	G	G	G	C	C	C	C	G	G	G	G	G	G	C	G	G	G	G	G	G	G
M76	A/G	6	11892147	A	G	A	G	N	G	G	G	G	G	G	G	G	G	A	A	A	G	G	A	A	G	G	A	G	G	G	A	A	A	A	A	G	N	G	A	A	N	A	A	G	G	A	G	G	A
M77	C/T	6	13102364	T	C	T	T	C	T	T	T	T	T	T	T	T	T	T	T	T	C	C	T	C	T	T	T	T	C	T	T	C	C	C	C	C	T	T	T	N	T	T	T	T	T	C	C	T	C
M78	C/T	6	15538142	T	C	H	T	N	H	T	H	C	H	T	C	T	C	C	C	T	T	T	C	C	T	H	C	T	T	T	C	T	T	T	T	C	T	T	C	C	C	C	T	H	T	C	C	H	C
M79	T/C	6	16618627	T	C	T	T	N	T	T	T	T	T	T	T	T	T	C	C	C	T	T	C	C	T	T	C	T	T	T	C	T	T	T	C	T	C	T	T	T	C	H	T	T	T	C	T	T	C
M80	A/T	6	23933532	A	T	A	A	A	A	A	A	A	A	A	A	A	T	A	A	T	A	A	A	A	A	A	A	A	A	A	A	T	T	T	T	A	A	A	A	A	T	T	A	A	A	A	A	A	A
M81	A/G	6	27275515	A	G	A	A	G	A	A	A	A	A	A	G	A	A	G	G	G	N	G	A	G	A	A	A	A	A	A	A	G	A	A	A	G	H	N	G	H	G	G	A	A	A	G	G	A	G
M82	G/T	6	29971504	T	G	G	G	N	G	G	G	T	G	G	T	G	T	T	T	T	T	T	T	T	G	G	T	G	T	G	T	T	T	T	T	T	T	G	T	T	T	T	T	G	G	T	T	G	T
M83	G/A	6	30809492	A	G	G	G	N	G	G	G	G	G	G	A	G	A	A	A	A	G	A	G	G	G	G	G	G	A	G	G	A	A	A	G	A	G	G	A	H	A	A	A	G	G	A	A	G	A
M84	G/C	7	337771	C	G	G	G	N	G	G	G	G	G	G	C	G	G	C	C	G	G	G	C	G	G	G	C	G	G	G	C	G	G	G	G	C	G	G	C	H	H	G	G	G	G	G	G	G	C
M86	T/C	7	2128881	T	C	T	T	C	T	T	T	N	T	T	C	T	C	C	C	C	T	T	C	C	T	T	C	T	T	T	C	C	C	C	C	C	T	T	C	C	C	C	T	T	T	C	C	T	C
M87	T/G	7	9197982	T	G	H	T	N	T	N	T	T	N	T	H	T	N	N	G	G	G	G	G	N	T	T	N	T	T	T	G	T	T	T	T	N	T	T	G	G	G	N	G	T	T	G	G	T	G
M88	T/A	7	11435930	A	T	T	T	T	A	A	T	H	T	T	T	T	T	T	T	T	T	T	T	T	T	T	T	T	A	T	T	T	T	T	T	T	N	T	T	T	N	T	T	T	T	T	T	A	T
M89	A/G	7	13514737	A	G	N	G	G	N	N	G	G	A	N	G	N	G	A	G	G	N	A	N	N	G	G	G	G	G	A	G	G	G	G	N	N	N	A	G	G	G	G	G	G	A	N	G	A	N
M90	T/G	7	17502503	T	G	N	T	N	T	T	T	N	T	T	G	T	G	T	G	T	N	T	T	N	T	T	G	T	T	T	G	T	T	T	T	G	T	T	T	N	N	N	G	T	T	N	G	T	T
M91	A/G	7	21313402	A	G	N	A	A	A	G	G	G	G	A	G	G	A	G	G	G	N	N	N	N	G	A	A	A	G	A	G	G	G	G	G	G	N	N	G	G	N	G	A	A	A	G	G	A	A
M92	A/G	7	26807683	A	G	N	A	N	A	A	A	A	A	A	A	A	A	A	A	A	N	N	N	N	A	A	A	G	A	A	A	G	G	A	A	A	N	A	A	A	A	A	A	G	G	A	A	A	A
M93	A/T	7	27630228	A	T	N	A	A	A	A	A	T	A	A	T	A	N	T	T	T	N	N	A	N	A	A	T	T	T	A	A	T	T	T	T	T	N	N	T	N	T	T	A	T	A	N	A	A	N
M94	T/A	7	28375652	A	T	N	T	N	A	T	T	A	T	T	A	T	A	A	A	A	N	N	A	N	T	A	A	A	A	T	A	T	A	T	T	A	A	N	A	A	A	A	T	T	T	A	A	T	N
M95	C/T	7	29637678	T	C	N	C	N	C	C	C	T	C	C	T	C	T	T	T	T	N	T	T	N	C	T	T	C	C	C	T	C	C	C	T	T	N	T	T	T	T	T	C	C	C	T	C	C	N
M96	T/C	8	1709931	T	C	N	T	N	T	T	T	C	T	T	C	T	C	C	C	C	T	N	N	N	T	T	C	T	T	T	C	C	C	C	C	C	N	T	C	C	C	C	T	T	C	T	C	T	N
M97	A/C	8	3613328	A	C	N	A	N	A	A	A	C	A	A	A	A	C	A	A	N	N	N	N	N	A	A	C	A	A	A	A	C	C	C	C	C	N	N	C	C	C	C	A	A	A	N	C	N	N
M98	A/G	8	4699206	A	G	N	A	N	A	A	A	G	A	A	A	A	G	G	G	G	N	N	N	N	A	G	G	A	A	A	G	G	G	G	G	G	N	N	G	G	G	G	A	A	A	N	G	A	N
M101	T/C	8	9200680	T	C	N	C	T	T	T	T	T	T	T	C	T	C	C	C	T	N	N	N	N	T	C	C	T	C	T	C	T	T	T	T	C	N	N	C	N	N	N	T	C	C	N	C	T	N
M102	G/A	8	9666142	A	G	N	G	G	G	G	G	G	G	G	A	G	G	A	A	G	N	N	N	N	G	G	A	G	G	G	A	G	G	G	G	G	N	N	A	G	H	H	G	G	G	G	G	G	N
M103	C/T	8	15355286	T	C	N	C	H	C	C	C	T	C	C	T	C	T	T	T	T	N	N	N	N	C	T	T	C	T	C	T	T	T	T	T	C	N	N	T	T	T	T	C	C	C	N	T	C	N
M104	G/A	8	17677381	A	G	A	G	G	G	G	G	N	G	G	A	G	G	A	A	H	A	A	A	A	N	G	G	G	G	G	A	G	G	G	G	G	A	A	G	G	H	H	G	G	G	G	A	G	A
M106	T/C	8	22621016	T	C	N	T	T	T	T	T	T	T	T	T	T	T	T	T	T	N	N	N	N	C	C	T	T	T	T	T	T	T	T	T	T	N	N	T	T	T	T	T	C	T	N	T	T	N
M107	T/C	8	28377609	T	C	N	T	N	N	T	T	T	T	T	T	T	T	T	T	T	N	N	N	N	T	N	C	T	T	C	T	C	C	C	C	C	N	N	T	T	N	N	T	T	T	T	T	T	N
M108	T/A	9	853657	A	T	N	N	A	T	T	T	A	T	T	A	T	A	A	A	A	N	N	N	N	A	T	A	A	T	T	A	A	A	A	A	A	N	N	A	A	A	A	T	T	T	A	A	T	N
M109	C/G	9	4167149	C	G	N	C	H	N	C	C	G	C	C	C	C	C	C	C	C	N	N	N	N	C	N	C	C	C	C	G	C	C	C	C	G	N	N	C	N	C	C	C	C	C	G	C	C	N
M110	C/T	9	5122167	T	C	N	T	H	T	N	H	T	N	C	T	C	T	T	T	T	N	N	N	N	C	C	T	N	C	C	T	C	C	C	C	T	N	N	T	T	T	T	T	C	C	T	T	C	N
M111	G/A	9	8713219	A	G	N	G	H	G	G	G	A	G	G	G	G	A	G	G	A	N	N	N	N	G	A	A	G	A	G	G	A	A	A	A	A	N	N	A	A	A	A	G	G	G	A	A	A	N
M113	G/A	9	16481565	A	G	N	G	A	G	G	G	A	G	A	A	G	A	A	A	A	N	N	N	N	A	A	A	A	A	G	A	A	A	A	A	A	N	N	A	A	A	A	G	G	G	A	A	G	N
M114	G/A	9	17184526	A	G	N	G	G	G	G	G	A	G	G	A	G	G	A	A	A	N	N	N	N	G	G	A	G	G	G	A	G	G	G	G	A	N	N	A	A	A	H	G	G	G	A	A	G	N
M115	T/G	9	17654153	T	G	N	T	G	T	T	T	G	T	T	G	T	G	G	G	G	N	N	N	N	T	T	G	T	T	T	G	G	G	G	G	G	N	N	G	G	G	G	T	T	T	G	G	T	N
M116	G/A	9	21604405	A	G	N	A	A	G	G	G	G	G	G	G	G	G	G	G	G	N	N	N	N	G	A	G	A	A	G	G	G	G	G	A	G	N	N	G	G	G	G	G	A	A	G	G	G	N
M117	G/A	10	4481133	A	G	N	G	G	G	G	G	G	A	A	G	G	A	A	G	A	N	N	N	N	G	G	G	G	G	G	G	A	A	A	A	G	N	N	A	N	N	N	G	G	G	N	A	G	N
M118	C/G	10	5638530	C	G	N	C	H	C	C	C	C	G	G	G	C	G	C	G	G	N	N	N	N	C	C	G	C	C	C	G	C	C	C	C	C	N	N	G	C	G	H	C	C	C	G	C	C	N
M119	A/G	10	7520972	A	G	N	A	A	A	A	A	G	A	A	G	A	G	G	A	A	N	N	N	N	A	A	A	A	G	A	A	G	G	G	G	G	N	N	A	G	A	N	A	A	A	A	G	A	N
M123	A/G	10	19025553	A	G	N	A	H	A	A	A	G	A	A	A	A	G	A	A	N	N	N	N	N	A	A	G	A	A	A	A	A	A	A	A	G	N	N	G	G	G	G	A	A	A	G	G	A	N
M124	C/G	11	16604961	C	G	N	C	C	C	C	C	N	C	C	C	C	C	C	G	C	N	N	N	N	C	C	C	C	C	C	G	C	G	C	G	G	N	N	C	C	C	C	C	C	C	N	G	C	N
M125	A/T	11	21473329	A	T	N	A	N	A	A	A	T	A	A	T	A	T	T	T	T	N	N	N	N	A	T	T	A	N	A	T	T	T	T	T	T	N	N	T	T	T	T	T	A	A	N	T	N	N
M126	C/A	11	23023708	A	C	N	C	N	C	C	C	C	C	C	A	C	A	C	C	C	N	N	N	N	C	C	A	C	C	C	C	C	C	C	C	C	N	N	C	A	A	N	C	C	C	N	A	C	N
M127	T/C	11	27364008	T	C	N	T	T	T	T	T	C	T	T	T	T	T	T	T	T	N	N	N	N	T	T	T	T	T	T	T	T	T	T	T	C	N	N	T	N	T	T	T	T	T	N	C	T	N
M128	A/G	12	1596493	A	G	N	A	N	A	A	A	G	A	A	G	A	G	G	G	G	N	N	N	N	A	A	G	A	A	A	G	G	G	G	G	G	N	N	G	G	G	G	A	G	G	G	G	A	N
M129	C/T	12	3990884	T	C	N	C	C	T	C	C	C	C	C	C	C	C	C	C	C	N	N	N	N	T	C	C	C	C	C	C	C	C	C	C	C	N	N	C	C	C	C	C	C	T	C	C	C	N
M131	C/T	12	14894214	T	C	N	T	N	C	C	C	T	T	C	C	C	T	T	T	T	N	N	N	N	C	C	C	C	C	C	T	C	C	C	C	C	N	N	T	N	T	T	C	T	T	T	T	C	N
M132	A/C	12	16594774	A	C	N	A	A	A	A	A	C	A	A	A	A	A	A	A	A	N	N	N	N	A	A	A	A	A	A	A	A	A	C	A	A	N	N	A	A	A	A	A	A	A	C	A	A	N
M133	G/A	12	17691656	A	G	N	G	N	G	G	G	A	G	G	G	G	A	A	A	A	N	N	N	N	G	G	A	G	G	G	A	G	G	G	A	A	N	N	A	N	A	A	G	G	G	A	A	G	N
M134	A/C	12	21616307	A	C	N	A	N	C	A	C	C	A	A	C	A	C	C	C	C	N	N	N	N	A	A	C	C	A	A	A	A	A	A	A	C	N	N	C	C	C	C	A	C	C	C	C	A	N
M135	A/G	12	24744874	A	G	N	A	G	A	A	A	G	A	A	G	A	G	G	G	G	N	N	N	N	A	G	G	A	A	A	G	G	G	G	G	G	N	N	G	G	G	G	A	A	A	G	G	A	N
M136	T/G	12	25613282	T	G	N	T	T	T	T	T	G	T	T	T	T	G	G	G	T	N	N	N	N	T	T	G	T	T	T	G	G	G	G	G	G	N	N	T	N	T	T	T	T	T	T	G	T	N
M137	T/C	1	200011	T	C	N	C	T	T	T	T	C	T	T	C	T	T	C	T	C	N	N	N	N	T	T	T	T	T	T	T	T	T	T	T	C	N	N	T	C	T	N	C	C	C	N	T	T	N
M138	A/G	1	1510625	A	G	N	A	N	A	G	G	A	G	G	A	G	G	A	A	G	N	N	N	N	A	A	A	A	A	G	A	G	G	G	G	A	N	N	A	A	A	A	A	A	A	A	G	G	N
M139	T/C	1	2100471	T	C	N	C	T	T	T	T	C	T	T	C	T	C	C	C	T	N	N	N	N	T	T	T	T	T	T	T	T	T	T	T	C	N	N	T	C	N	C	C	C	C	T	T	T	N
M140	T/A	1	20237918	T	A	N	T	N	T	T	T	A	T	T	T	T	T	T	T	A	N	N	N	N	T	T	A	T	T	T	T	T	T	T	T	T	N	N	A	A	A	A	T	T	T	A	A	T	N
M141	C/T	1	20666757	C	T	N	C	N	C	C	C	T	C	C	T	C	C	C	T	T	N	N	N	N	C	C	T	C	C	C	T	C	C	C	C	C	N	N	T	T	T	T	C	C	C	T	T	C	N
M143	C/A	1	24276747	C	A	N	C	C	C	C	C	C	C	C	C	C	C	C	C	C	N	N	N	N	C	C	C	C	A	C	C	A	A	A	A	C	N	N	C	C	C	C	C	C	C	C	C	C	N
M144	T/A	1	24786734	T	A	N	T	T	T	T	T	A	T	T	A	T	T	T	A	T	N	N	N	N	T	T	T	T	T	T	T	A	A	A	A	A	N	N	T	A	T	T	T	T	T	T	A	T	N
M145	C/T	1	30174283	C	T	N	C	N	C	C	C	T	C	C	T	C	C	T	T	T	N	N	N	N	C	C	C	C	C	C	C	C	C	C	C	T	N	N	T	N	T	C	C	C	C	C	T	C	N
M146	C/T	1	31106169	C	T	N	C	N	C	C	C	T	C	C	T	C	C	T	T	T	N	N	N	N	C	C	C	C	C	C	T	C	C	C	C	T	N	N	T	N	T	C	C	C	C	C	T	C	N
M147	A/C	1	32326843	A	C	N	A	A	A	A	A	A	A	A	A	A	A	A	A	A	N	N	N	N	A	A	A	A	C	A	A	A	A	A	A	A	N	N	A	A	A	A	A	A	A	A	A	A	N
M148	A/C	1	33925707	A	C	N	A	N	A	A	A	A	A	A	A	A	A	A	A	A	N	N	N	N	A	A	C	A	A	A	A	A	C	C	C	A	N	N	C	N	C	C	A	A	A	A	A	A	N
M149	C/T	1	36480265	C	T	N	C	C	C	C	C	C	C	C	C	C	C	C	C	C	N	N	N	N	C	C	C	C	C	C	T	C	C	C	C	C	N	N	C	C	C	C	C	C	C	N	C	C	N
M151	C/A	1	38807221	C	A	N	C	N	C	C	C	C	C	C	C	C	C	C	C	A	N	N	N	N	C	C	A	C	C	C	C	C	C	C	C	C	N	N	A	N	A	A	C	C	C	C	C	C	N
M152	G/A	1	41386632	G	A	N	G	N	G	G	G	G	G	G	A	G	A	A	A	G	N	N	N	N	G	G	G	G	G	G	A	G	G	G	G	A	N	N	G	N	G	N	G	G	G	A	A	G	N
M153	A/G	1	42324402	A	G	N	G	A	G	N	G	A	G	G	A	A	A	A	A	G	N	N	N	N	N	A	G	A	G	A	G	A	A	A	G	G	N	N	G	G	G	G	G	G	G	A	A	G	N
M154	T/C	1	43232978	T	C	N	T	T	C	T	T	T	C	T	T	T	T	T	T	C	N	N	N	N	C	C	T	T	C	T	T	T	T	T	T	T	N	N	T	N	T	T	T	T	T	T	T	T	N
M155	G/A	2	1648349	G	A	N	G	G	G	G	G	G	G	G	G	G	G	G	G	G	N	N	N	N	G	G	G	G	G	G	G	G	G	G	G	G	N	N	G	N	G	G	G	G	G	A	G	G	N
M156	C/T	2	4412297	C	T	N	C	N	C	C	C	C	C	C	T	C	C	T	T	T	N	N	N	N	C	C	T	C	C	C	C	C	C	C	T	C	N	N	T	T	T	T	C	C	C	T	C	C	N
M157	T/G	2	7592017	T	G	N	T	N	T	T	T	G	T	T	T	T	G	G	T	T	N	N	N	N	T	T	T	T	T	T	T	G	G	G	G	G	N	N	G	N	T	N	T	T	T	G	G	T	N
M158	G/T	2	9441925	G	T	N	G	N	G	G	G	G	G	G	T	G	T	G	G	T	N	N	N	N	G	G	T	G	G	G	G	G	G	G	G	T	N	N	T	N	T	N	G	G	G	T	G	G	N
M160	G/A	2	16601964	G	A	N	G	A	G	G	G	A	G	G	A	G	G	G	A	A	N	N	N	N	G	G	G	G	G	G	A	A	A	A	A	G	N	N	A	N	N	N	A	G	G	G	G	G	N
M161	T/C	2	18316065	T	C	N	T	T	T	T	T	C	T	T	C	T	C	T	C	N	N	N	N	N	T	T	T	T	T	T	C	T	T	T	T	T	N	N	C	C	C	C	C	T	T	C	T	T	N
M162	A/G	2	21768176	A	G	N	A	N	A	A	A	G	A	A	G	A	G	G	G	G	N	N	N	N	A	A	G	A	A	A	G	G	G	G	G	G	N	N	G	G	G	G	G	A	A	G	G	A	N
M163	A/G	2	22334916	A	G	N	A	N	A	A	A	G	A	A	G	A	G	A	G	G	N	N	N	N	A	A	A	A	A	A	G	G	G	A	A	G	N	N	A	G	N	N	A	A	A	G	G	A	N
M164	T/C	2	22826995	T	C	N	T	N	T	T	T	C	T	T	T	T	T	C	T	C	N	N	N	N	T	T	C	T	T	T	T	T	T	C	C	T	N	N	T	C	N	N	T	T	T	N	T	N	N
M165	C/T	2	24770686	C	T	N	T	N	C	C	C	C	C	C	C	C	C	C	C	N	N	N	N	N	C	C	C	C	T	T	C	C	C	C	T	T	N	N	T	C	T	T	C	C	T	C	T	C	N
M166	A/G	2	26821526	A	G	N	A	N	A	A	A	G	A	A	G	A	G	G	G	N	N	N	N	N	A	A	G	A	G	A	G	G	G	G	G	G	N	N	G	G	G	G	A	A	A	G	G	A	N
M167	T/C	2	27377681	T	C	N	T	T	T	T	T	C	T	T	T	T	C	T	C	N	N	N	N	N	T	T	T	T	T	T	C	T	T	T	T	C	N	N	C	C	C	N	T	T	T	N	T	T	N
M168	A/C	2	27972075	A	C	N	A	H	A	A	A	C	A	A	C	A	C	C	C	C	N	N	N	N	A	A	C	A	C	A	C	C	C	C	C	C	N	N	C	C	C	C	A	A	A	C	C	A	N
M169	G/C	2	29822260	G	C	N	G	G	G	G	G	G	G	G	G	G	G	G	G	G	N	N	N	N	G	G	G	G	C	G	G	G	G	G	G	G	N	N	G	G	G	G	G	G	G	G	G	G	N
M170	C/A	2	30631898	C	A	N	C	H	C	C	C	C	C	C	A	C	A	C	A	A	N	N	N	N	C	C	A	C	C	C	A	A	A	A	C	A	N	N	A	N	A	A	C	C	C	A	A	C	N
M171	G/T	2	32466409	G	T	N	G	G	G	G	G	G	G	G	T	G	T	T	T	T	N	N	N	N	G	G	G	G	G	G	T	G	G	G	G	G	N	N	T	T	T	T	G	G	G	G	G	G	N
M172	G/A	2	33158248	G	A	N	G	G	G	G	G	G	G	G	G	G	G	G	G	G	N	N	N	N	G	G	G	G	A	G	G	G	G	G	G	G	N	N	G	G	G	G	G	G	G	G	G	G	N
M173	T/C	2	35841954	T	C	N	T	T	T	T	T	T	T	T	C	T	C	C	T	C	N	N	N	N	T	T	C	T	T	C	T	T	T	T	T	T	N	N	T	H	T	H	T	T	T	T	C	T	N
M175	C/G	3	1099713	C	G	N	C	N	C	C	C	C	C	C	C	C	C	C	C	C	N	N	N	N	G	G	C	C	C	C	C	C	C	C	C	C	N	N	C	C	C	C	C	C	C	C	C	C	N
M176	C/T	3	1737794	C	T	N	C	H	C	C	C	T	C	C	C	C	C	T	T	C	N	N	N	N	C	C	T	C	C	C	T	C	C	C	C	C	N	N	C	C	C	H	C	C	C	T	T	C	N
M177	A/G	3	2527051	A	G	N	A	A	A	A	A	A	A	A	A	A	A	A	A	A	N	N	N	N	A	A	A	A	G	A	A	A	A	A	A	A	N	N	A	A	A	A	A	A	A	A	A	A	N
M178	C/T	3	3765302	C	T	N	C	N	C	C	C	C	C	C	T	C	T	T	T	C	N	N	N	N	C	C	T	C	C	C	T	C	C	C	C	T	N	N	C	T	C	C	C	C	C	C	C	C	N
M179	A/G	3	4894617	A	G	N	A	G	A	A	A	A	A	A	A	A	A	A	A	G	N	N	N	N	A	A	A	A	A	A	A	A	A	A	A	A	N	N	G	N	G	G	A	A	A	G	A	A	N
M180	T/C	3	7085436	T	C	N	T	N	T	T	T	C	T	T	C	T	C	C	C	C	N	N	N	N	T	T	C	T	T	T	C	T	T	T	T	T	N	N	T	C	T	T	T	T	T	C	T	T	N
M181	A/G	3	11288086	A	G	N	A	A	A	A	A	G	A	A	G	A	G	G	G	A	N	N	N	N	A	A	A	A	A	A	G	A	A	A	A	A	N	N	A	A	A	A	A	A	A	A	G	A	N
M182	G/A	3	14363659	G	A	N	G	G	G	G	G	A	G	G	G	G	G	G	G	G	N	N	N	N	G	G	G	G	G	G	G	G	G	G	G	G	N	N	G	A	N	G	G	G	G	G	G	G	N
M183	C/T	3	17020332	C	T	N	C	N	C	C	C	C	C	C	C	C	T	C	C	C	N	N	N	N	C	C	C	C	C	C	C	T	T	T	T	T	N	N	C	N	N	N	C	C	C	T	T	C	N
M184	G/T	3	18183550	G	T	N	G	N	G	G	G	N	G	G	G	G	T	T	T	G	N	N	N	N	G	G	T	G	G	G	T	G	G	G	G	T	N	N	T	T	T	N	G	G	G	T	T	G	N
M185	G/C	3	19049058	G	C	N	G	H	G	G	G	C	G	G	G	G	C	H	C	C	N	N	N	N	G	G	C	G	G	G	C	C	C	C	C	C	N	N	C	C	C	C	G	G	G	N	C	G	N
M186	T/C	3	21760447	T	C	N	T	T	T	T	T	N	T	T	T	T	C	C	C	T	N	N	N	N	T	T	C	T	T	T	T	T	T	T	T	C	N	N	T	C	T	T	T	T	T	C	C	T	N
M187	G/C	3	22349823	G	C	N	G	N	G	G	G	N	G	G	G	G	C	G	G	G	N	N	N	N	G	G	C	G	G	G	C	G	G	G	G	C	N	N	C	G	C	H	G	G	G	C	C	G	N
M189	C/T	3	23405782	C	T	N	C	H	C	C	C	T	C	C	T	C	T	T	T	C	N	N	N	N	C	C	N	C	C	C	T	C	C	C	C	T	N	N	C	T	T	H	C	C	C	T	T	C	N
M190	C/T	3	24905268	C	T	N	C	C	C	C	C	T	C	C	T	C	T	T	T	C	N	N	N	N	C	C	T	C	C	C	T	T	T	T	T	T	N	N	C	H	C	C	C	C	C	C	T	C	N
M191	C/T	3	25967161	C	T	N	C	C	C	C	C	C	C	C	C	C	C	C	C	C	N	N	N	N	C	C	C	C	C	C	C	T	T	T	T	C	N	N	C	C	C	C	C	C	C	C	C	C	N
M192	T/C	3	26425218	T	C	N	T	T	T	T	T	C	T	T	C	T	T	C	C	C	N	N	N	N	T	T	T	T	T	T	T	T	T	T	T	C	N	N	T	H	H	N	T	T	T	T	C	T	N
M194	C/G	3	28842150	C	G	N	C	C	C	C	C	G	C	C	C	C	G	G	G	C	N	N	N	N	C	C	C	C	C	C	G	G	G	G	G	G	N	N	C	C	C	C	C	C	C	N	C	C	N
M199	G/A	3	32832881	G	A	N	G	G	G	G	G	N	G	G	A	G	G	G	N	G	N	N	N	N	G	G	G	G	G	G	N	G	G	G	G	N	N	N	G	N	G	N	G	G	G	G	G	G	N
M201	G/T	4	471512	G	T	N	G	N	G	G	G	G	G	G	G	G	T	T	G	N	N	N	N	N	G	G	G	G	G	G	G	G	G	G	G	G	N	N	T	N	T	N	G	G	G	G	T	G	N
M202	G/T	4	1164865	G	T	N	G	G	G	G	G	N	G	G	T	G	T	T	T	G	N	N	N	N	G	G	G	G	G	G	T	G	G	G	G	T	N	N	G	G	N	N	G	G	G	G	G	G	N
M203	C/T	4	2537690	C	T	N	C	N	C	C	C	T	C	C	T	C	T	T	C	C	N	N	N	N	N	C	C	C	C	C	C	N	C	C	C	T	N	N	T	C	T	T	C	C	C	T	T	C	N
M204	T/A	4	12374470	T	A	N	T	T	T	T	T	A	T	T	A	T	A	A	T	A	N	N	N	N	T	T	A	T	T	T	T	A	T	T	T	A	N	N	A	N	T	T	T	T	T	T	A	T	N
M205	C/T	4	14180616	C	T	N	C	C	C	C	C	T	C	C	T	C	C	C	T	N	N	N	N	N	C	C	C	C	C	C	C	C	C	C	C	C	N	N	T	C	C	C	C	C	C	N	T	C	N
M206	C/G	4	16233834	C	G	N	C	C	C	C	C	G	C	C	C	C	C	C	G	N	N	N	N	N	C	C	G	C	C	C	G	C	C	C	C	C	N	N	G	N	N	N	C	C	C	G	G	C	N
M208	G/T	4	19184745	G	T	N	G	G	G	G	G	G	G	G	G	G	G	G	G	G	N	N	N	N	G	G	G	G	G	G	G	G	G	G	T	G	N	N	G	G	G	G	G	G	G	G	G	G	N
M209	G/A	4	23525169	G	A	N	G	G	N	N	G	N	G	G	A	G	A	A	A	G	A	A	N	N	G	G	A	G	G	G	A	G	G	G	G	A	H	G	G	A	G	G	G	G	G	G	A	G	N
M210	T/A	4	24002318	T	A	N	T	H	T	T	T	T	T	T	T	T	T	T	T	A	T	T	N	N	T	T	T	T	T	T	T	T	T	T	T	T	H	T	A	N	A	A	T	T	T	A	T	T	A
M211	A/G	4	26526299	A	G	N	A	H	A	A	A	A	A	A	A	A	A	G	A	A	A	G	N	N	A	A	G	A	A	A	A	A	A	A	A	G	A	A	G	G	H	H	A	A	A	G	A	A	G
M212	C/T	4	28498324	C	T	N	C	H	C	C	C	C	C	C	T	C	T	T	T	C	T	T	N	N	C	C	T	C	C	C	T	C	C	C	C	C	C	C	T	T	N	H	C	C	C	T	T	C	T
M213	A/C	4	29299845	A	C	N	A	N	A	A	A	C	A	A	C	A	C	C	C	C	C	C	N	N	A	A	C	A	C	C	C	C	C	C	A	C	C	A	C	C	C	C	A	A	A	C	C	A	C
M214	G/A	4	33144611	G	A	N	G	H	G	G	G	N	G	G	A	G	A	G	A	A	A	A	N	N	G	G	G	G	A	G	A	A	A	A	G	A	G	G	A	H	A	A	G	G	G	A	A	G	A
M215	C/T	5	103237	C	T	N	C	H	C	C	C	T	C	C	C	C	T	T	T	T	T	T	N	N	C	C	C	C	C	C	T	C	C	C	C	T	T	C	T	T	T	T	C	C	C	T	T	C	T
M216	A/G	5	1457663	A	G	N	A	A	A	A	A	G	A	A	A	A	A	G	G	G	A	A	N	N	A	A	A	A	A	A	G	G	G	G	G	A	A	A	A	G	A	N	A	A	A	A	G	A	A
M217	A/T	5	2261234	A	T	N	A	T	A	A	A	T	A	A	A	A	T	T	T	T	T	T	N	N	A	A	T	A	T	A	T	T	T	T	T	T	T	A	T	T	T	T	T	A	A	T	T	A	T
M218	C/G	5	3101601	C	G	N	C	N	C	C	C	C	C	C	C	C	C	G	G	G	C	C	N	N	C	C	G	C	C	C	C	C	C	C	C	G	C	C	G	G	G	N	G	C	C	G	C	C	G
M219	C/T	5	4170019	C	T	N	C	N	C	C	C	C	C	C	T	C	C	T	T	T	T	C	N	N	C	C	T	C	C	C	T	T	T	T	T	T	T	C	T	T	T	T	T	C	C	T	T	C	T
M221	C/G	5	8491876	C	G	N	C	C	C	C	C	C	C	C	C	C	G	C	C	N	C	G	N	N	C	C	G	C	C	C	C	C	C	C	C	C	C	C	G	N	N	N	C	C	C	C	G	C	C
M223	C/A	5	13770603	C	A	N	C	A	A	C	C	C	C	C	C	C	A	A	A	A	C	C	N	N	A	A	C	A	C	C	A	C	C	C	C	C	A	C	C	N	A	N	A	C	C	A	C	A	A
M224	A/G	5	17371615	A	G	N	A	G	A	A	A	G	A	A	G	A	G	G	G	G	G	G	N	N	A	A	G	A	G	A	G	G	G	G	G	G	A	A	G	G	G	G	G	A	A	G	G	A	G
M225	A/G	5	18902212	A	G	N	A	G	A	A	A	G	A	A	G	A	G	G	G	G	G	G	N	N	A	A	G	G	A	A	G	G	G	G	G	G	G	A	G	G	G	G	G	A	A	G	G	A	G
M226	G/A	5	20943167	G	A	N	G	N	G	G	G	G	G	G	G	G	G	G	G	G	G	G	N	N	A	A	G	G	A	G	G	G	G	G	G	G	G	G	G	G	G	G	G	G	G	G	G	G	G
M227	G/A	5	21788273	G	A	N	G	G	G	G	G	A	G	G	A	G	A	A	A	A	G	G	N	N	G	G	G	G	G	G	A	G	G	G	A	A	G	G	A	G	A	G	G	G	G	G	A	G	G
M228	A/G	5	28346941	A	G	N	A	G	A	A	A	G	A	A	G	A	G	A	A	G	G	G	N	N	A	A	G	A	G	A	A	G	A	G	A	A	H	A	G	G	G	G	A	A	A	G	G	A	G
M229	A/C	5	28775934	A	C	N	A	C	A	A	A	A	A	A	C	A	A	A	A	C	A	A	N	N	A	A	A	A	A	A	C	A	A	A	A	C	A	A	C	H	C	C	A	A	A	C	C	A	C
M230	C/T	6	529931	C	T	N	C	T	C	C	C	T	C	C	T	C	C	C	C	C	C	T	N	N	C	C	C	C	C	C	C	C	C	C	C	C	C	C	T	T	T	T	C	C	C	C	C	C	T
M231	C/G	6	5579211	C	G	N	C	C	C	C	C	H	C	C	C	C	C	C	C	C	C	C	N	N	C	C	C	C	C	C	C	G	C	C	C	C	C	C	C	C	C	C	C	C	C	C	C	C	C
M232	G/A	6	9653882	G	A	N	G	G	A	G	G	G	G	A	G	G	G	G	G	G	G	G	N	N	G	G	G	G	A	G	G	G	G	G	G	G	G	G	G	G	G	G	G	G	G	G	G	G	G
M233	G/A	6	11102433	G	A	N	G	A	H	G	G	H	G	A	G	G	G	G	G	G	G	G	N	N	G	G	G	G	A	G	G	A	G	G	A	G	A	G	G	G	G	G	G	G	A	G	G	G	G
M234	C/T	6	20088265	C	T	N	C	H	C	C	C	T	C	C	T	C	C	C	T	T	C	T	N	N	C	C	T	C	C	T	C	C	C	C	C	T	T	C	T	C	T	T	C	C	C	T	T	C	T
M235	A/T	6	22083453	A	T	N	A	H	A	A	A	H	A	A	T	A	A	T	T	A	A	A	N	N	A	A	A	A	A	A	A	A	A	A	A	T	A	A	A	N	T	T	A	A	A	T	T	A	T
M236	T/C	6	23358351	T	C	N	T	T	T	T	T	H	T	T	C	T	T	C	C	T	T	C	N	N	T	T	T	T	T	T	C	T	T	T	T	C	C	T	C	H	T	T	T	T	T	T	C	T	T
M238	C/T	6	25756440	C	T	N	C	C	C	C	C	C	C	C	T	C	T	T	T	H	T	C	N	N	C	C	T	C	C	C	T	T	T	T	C	C	C	C	C	T	C	H	C	C	C	C	T	C	C
M239	A/G	6	26809357	A	G	N	A	H	A	A	A	A	A	A	G	A	G	G	G	A	A	G	N	N	A	A	G	A	A	A	G	A	A	A	A	A	N	A	G	G	H	A	A	A	A	G	G	A	A
M240	G/A	6	28025363	G	A	N	G	G	G	G	G	G	G	G	G	G	A	G	G	H	G	G	N	N	G	G	G	G	G	G	G	A	A	A	A	A	G	G	A	H	H	A	G	G	G	A	G	G	A
M241	G/T	7	2760544	G	T	N	G	N	G	G	G	T	G	G	G	G	G	T	T	T	T	T	N	N	G	G	G	G	G	G	T	G	G	G	G	G	G	G	T	H	G	G	G	G	G	T	G	G	G
M242	C/T	7	4001958	C	T	N	C	C	C	C	C	C	C	C	C	C	C	C	C	C	C	C	N	N	C	C	C	C	T	C	C	C	C	C	C	C	N	C	C	C	C	C	C	C	C	C	C	C	C
M243	A/G	7	7202089	A	G	N	A	A	A	A	A	A	A	A	G	A	G	G	G	A	G	G	N	N	A	A	G	A	A	A	G	A	A	A	A	G	N	A	G	N	A	G	G	A	A	A	A	A	A
M244	T/C	7	16435443	T	C	N	T	N	T	T	T	N	T	T	C	T	C	C	C	C	C	C	N	N	T	T	C	N	C	T	C	C	C	C	C	C	H	T	C	C	C	C	C	T	T	C	C	T	C
M245	T/C	7	16959789	T	C	N	T	T	T	T	T	H	T	T	C	T	C	C	C	T	C	C	N	N	T	T	T	T	T	T	C	T	T	T	C	C	T	T	T	H	T	T	C	T	T	T	C	T	T
M246	T/C	7	18923783	T	C	N	T	N	T	T	T	T	T	T	T	T	T	T	T	C	T	C	N	N	T	T	T	T	T	T	T	C	T	T	T	T	T	T	C	C	N	H	T	T	T	C	T	T	C
M247	G/C	7	20770256	G	C	N	G	G	G	G	G	N	G	G	C	G	G	C	G	C	C	H	N	N	G	G	C	G	G	G	C	G	G	G	G	C	G	G	G	G	H	C	G	G	G	C	C	G	G
M248	C/T	7	21800325	C	T	N	C	C	C	C	C	H	C	C	T	C	C	T	C	T	T	H	N	N	C	C	C	C	C	C	T	C	C	C	C	T	T	C	T	T	T	T	C	C	C	T	T	C	T
M249	C/T	7	23107352	C	T	N	C	H	C	C	C	H	C	C	T	C	C	T	C	T	C	H	N	N	C	C	T	C	C	C	T	C	C	C	C	T	C	C	T	C	T	H	C	C	C	T	C	C	T
M250	A/G	7	23810769	A	G	N	A	A	A	A	A	H	A	A	G	A	A	G	A	A	G	G	N	N	A	A	G	A	A	A	G	A	A	A	A	A	A	A	A	H	A	A	A	A	A	A	A	A	A
M251	C/T	7	24845026	C	T	N	C	C	C	C	C	C	C	C	C	C	C	C	T	C	C	C	N	N	C	C	C	C	C	C	C	C	C	C	C	C	C	C	C	C	C	C	C	C	C	C	C	C	C
M252	C/T	7	25320536	C	T	N	C	N	C	C	C	T	C	C	C	C	T	C	C	T	T	C	N	N	C	C	C	C	C	C	C	C	C	C	C	C	T	C	T	H	T	T	C	C	C	T	C	C	T
M253	C/T	8	34606	C	T	N	C	C	C	C	C	T	C	C	C	C	T	C	C	T	C	C	N	N	C	C	C	C	C	C	C	C	C	C	C	C	C	C	T	C	T	T	C	C	C	C	C	C	T
M254	T/C	8	1110662	T	C	N	T	T	T	T	T	H	T	T	C	T	T	H	C	C	C	T	N	N	T	T	T	T	T	T	C	T	T	T	T	C	T	T	C	T	C	H	T	T	C	C	C	T	C
M255	G/T	8	6125684	G	T	N	G	N	G	G	G	G	G	G	G	G	N	T	T	T	G	T	N	N	G	G	G	G	G	G	T	N	G	G	G	T	G	G	T	T	T	T	G	G	G	T	G	G	T
M256	T/C	8	7785222	T	C	N	C	T	C	T	T	C	T	T	T	T	C	C	C	C	C	C	N	N	T	N	C	C	T	T	C	C	N	N	C	C	C	T	C	C	C	C	T	C	T	C	C	T	C
M257	T/A	8	14280208	T	A	N	T	T	T	T	T	T	T	T	N	T	N	N	N	N	A	N	N	N	T	T	N	T	T	T	N	A	A	A	N	A	T	T	T	N	N	N	T	T	T	N	N	T	N
M258	T/C	8	18482020	T	C	N	T	T	T	T	T	T	T	T	T	T	T	T	T	T	T	T	N	N	T	T	C	T	T	T	T	T	T	T	T	C	C	T	C	H	T	H	T	T	T	T	C	T	C
M259	A/C	8	18966446	A	C	N	A	H	A	A	A	C	A	A	C	A	C	C	C	H	C	C	N	N	A	A	C	A	A	A	C	C	C	C	A	C	C	A	C	C	A	N	A	A	A	C	C	A	C
M260	G/A	8	19603940	G	A	N	G	N	G	G	G	A	G	G	A	G	G	A	A	N	G	G	N	N	G	G	G	G	G	G	A	G	G	G	G	G	G	G	G	G	G	H	G	G	G	G	G	G	G
M261	C/T	8	20431619	C	T	N	C	H	C	C	C	H	C	C	T	C	T	T	T	N	H	T	N	N	C	C	T	C	C	C	T	T	T	T	T	T	C	C	T	T	T	T	C	C	C	T	C	C	T
M262	G/A	8	24455001	G	A	N	G	G	G	G	G	G	G	G	G	G	G	G	G	G	G	G	N	N	G	G	G	G	A	G	G	A	A	A	A	G	H	G	G	G	G	G	G	G	G	G	G	G	G
M263	A/C	8	25032325	A	C	N	A	A	A	A	A	A	A	A	A	A	A	A	A	A	C	C	N	N	A	A	C	A	A	C	A	C	C	C	C	C	H	A	C	N	H	H	A	A	A	C	A	A	A
M264	G/A	8	25681614	G	A	N	G	G	G	G	G	G	G	G	G	G	A	G	A	A	A	A	N	N	G	G	G	G	G	A	A	A	G	A	A	A	A	G	G	G	G	H	G	G	G	G	G	G	G
M265	G/T	8	26448560	G	T	N	G	N	N	G	G	G	G	G	T	G	G	T	G	G	T	T	N	N	G	G	T	G	G	T	G	G	G	G	T	T	H	G	G	T	T	T	G	G	G	T	G	G	G
M266	C/A	9	3235983	C	A	N	C	N	C	C	C	A	C	C	C	C	A	C	C	C	N	A	N	N	C	C	C	C	C	C	A	C	C	C	C	A	A	C	A	H	C	N	C	C	C	A	C	C	C
M267	G/A	9	5944051	G	A	N	G	G	G	G	G	G	G	G	A	G	N	A	A	G	A	N	N	N	G	G	A	G	G	G	N	N	G	G	N	N	N	G	G	A	G	G	G	G	G	N	G	G	G
M268	C/A	9	7298295	C	A	N	C	N	C	C	C	A	C	C	C	C	A	C	C	N	C	C	C	N	C	C	C	C	C	C	C	C	A	A	A	C	A	C	A	N	A	A	C	C	C	A	A	C	C
M269	G/T	9	9926598	G	T	N	G	N	G	T	G	N	N	T	T	G	G	T	T	N	T	T	N	N	G	G	T	G	N	G	T	N	N	G	G	G	N	G	T	G	T	T	G	G	G	T	T	T	N
M271	G/A	9	11904949	G	A	N	G	N	G	G	G	A	G	G	G	G	G	G	G	N	G	G	N	N	G	G	G	G	G	G	G	A	A	A	A	A	A	G	A	G	A	A	G	G	G	A	A	G	G
M272	A/T	9	13056340	A	T	N	A	T	N	A	A	T	A	A	T	A	T	T	T	T	T	T	N	N	N	A	T	A	N	A	T	A	A	A	T	T	T	A	T	T	T	T	A	A	A	T	T	A	A
M273	C/A	9	14785007	C	A	N	C	N	C	C	C	A	C	C	C	C	C	C	A	N	A	C	N	N	C	C	A	C	C	C	C	A	A	A	A	A	A	C	C	A	N	N	C	C	C	C	A	C	A
M274	G/A	9	15835746	G	A	N	G	G	G	G	G	G	G	G	G	G	A	G	G	N	G	G	N	N	G	G	N	G	G	G	G	N	N	N	G	G	G	G	A	G	A	N	G	G	G	A	A	G	A
M275	C/A	9	18820334	C	A	N	C	C	C	C	C	C	C	C	C	C	C	C	C	C	C	C	N	N	C	C	C	C	A	C	C	C	C	C	C	C	C	C	C	C	C	C	C	C	C	C	C	C	C
M276	G/A	9	19614200	G	A	N	G	N	G	G	G	G	G	G	A	G	A	A	A	G	A	G	N	N	G	G	A	G	G	G	A	A	A	A	A	A	G	G	A	A	A	A	G	G	G	A	A	G	A
M277	A/G	9	22160171	A	G	N	A	A	A	A	A	A	A	A	G	A	G	G	G	A	G	A	N	N	A	A	G	A	A	A	G	G	A	G	G	G	A	A	A	N	A	A	A	A	A	A	G	A	A
M278	G/A	10	3699638	G	A	N	G	G	G	G	G	G	G	G	G	G	G	G	A	G	N	G	N	N	G	G	G	G	G	G	G	G	G	G	A	G	N	G	A	N	A	A	G	G	G	A	G	G	A
M279	A/C	10	9914123	A	C	N	A	A	A	A	A	C	A	A	C	A	C	C	A	A	N	C	N	N	A	A	C	A	C	A	A	A	A	A	A	C	C	A	A	C	A	A	A	A	A	A	C	A	A
M280	T/G	10	14588040	T	G	N	T	T	T	T	T	G	T	T	G	T	G	G	G	T	G	G	N	N	T	T	T	T	T	T	G	T	T	T	T	G	T	T	T	G	N	N	T	T	T	T	G	T	T
M281	C/T	10	15871614	C	T	N	C	N	C	C	C	C	C	C	T	C	T	T	T	C	T	C	N	N	C	C	C	C	C	C	T	C	C	C	C	C	C	C	C	N	T	N	C	C	C	C	C	C	T
M282	G/T	10	17228916	G	T	N	G	N	G	G	G	T	G	G	T	G	T	T	T	T	T	T	N	N	G	G	T	G	T	G	T	T	T	T	T	T	G	G	T	T	T	T	G	G	G	T	T	G	T
M283	T/C	10	20224939	T	C	N	T	N	T	T	T	C	T	T	C	T	C	C	C	C	C	C	N	N	T	T	C	T	T	T	C	C	C	C	C	C	T	T	C	C	C	C	T	T	T	C	C	T	C
M284	C/A	10	21472414	C	A	N	C	C	C	C	C	A	C	C	A	C	A	A	A	N	A	A	N	N	C	C	A	C	C	C	A	C	C	C	C	A	C	C	A	N	N	N	C	C	C	C	A	C	A
M285	A/T	10	22216970	A	T	N	A	N	A	A	A	A	A	A	A	A	A	A	A	T	N	A	N	N	A	A	T	A	A	A	A	A	A	A	A	T	A	A	T	N	N	A	A	A	A	A	A	A	T
M286	T/C	11	1465691	T	C	N	T	T	C	C	T	T	C	T	T	T	T	T	T	T	T	T	N	N	T	T	T	T	C	T	T	T	T	T	T	T	T	T	T	T	T	T	T	T	T	T	T	T	T
M287	C/A	11	2359144	C	A	N	C	C	C	C	C	A	C	C	A	C	A	A	A	A	A	A	N	N	C	C	A	C	C	C	A	A	A	A	C	C	A	C	C	N	C	C	C	C	C	C	A	C	A
M288	C/T	11	3494009	C	T	N	C	C	C	C	C	T	C	C	T	C	C	T	C	T	T	T	N	N	C	C	C	C	C	C	C	T	T	T	T	C	T	C	C	C	T	N	C	C	C	C	T	C	T
M289	T/A	11	7860880	T	A	N	T	T	T	T	T	A	T	T	A	T	A	T	T	T	A	A	N	N	T	T	A	T	T	T	T	T	T	T	T	A	A	T	A	A	A	N	T	T	T	T	A	T	A
M290	G/A	11	9104590	G	A	N	N	N	G	G	G	G	G	G	G	G	G	A	A	G	G	G	N	N	A	A	G	G	A	A	A	A	A	A	A	G	G	G	G	G	G	G	G	G	G	G	G	A	G
M292	A/T	11	13747832	A	T	N	A	T	A	A	A	A	A	A	A	A	T	A	T	T	T	T	N	N	A	A	A	A	A	A	A	A	A	A	A	T	T	A	T	T	N	A	A	A	A	T	A	A	T
M293	C/T	11	16145142	C	T	N	C	T	C	C	C	C	C	C	C	C	C	C	T	T	T	T	N	N	C	C	C	C	C	C	C	C	C	C	T	T	T	C	C	T	H	N	C	C	C	C	C	C	T
M295	C/G	11	18692855	C	G	N	G	C	C	C	C	G	C	C	G	C	N	G	G	C	C	C	N	N	C	C	G	C	C	C	C	G	G	G	C	C	G	C	G	C	H	C	C	C	C	C	C	C	C
M296	G/A	11	22246168	G	A	N	G	A	G	G	G	A	G	G	G	G	G	A	A	G	A	A	N	N	G	G	A	G	G	G	A	G	G	G	G	A	A	G	G	G	A	N	A	G	G	A	A	G	G
M297	C/A	11	28856724	C	A	N	C	N	C	C	C	C	C	C	C	C	C	C	A	N	N	C	N	N	C	C	C	C	C	C	C	C	C	C	C	A	C	C	A	A	A	C	C	C	C	A	A	C	A
M298	G/A	12	764319	G	A	N	G	G	G	G	G	A	G	G	A	G	A	A	A	G	A	A	N	N	G	G	A	G	G	G	A	G	G	G	G	A	G	G	G	N	G	G	G	A	A	G	A	G	G
M299	G/T	12	3234661	G	T	N	G	N	G	G	G	T	G	G	G	G	G	G	G	G	G	T	N	N	G	G	G	G	G	G	T	G	G	G	G	T	G	G	G	N	T	T	G	G	G	T	T	G	T
M301	A/T	12	13886605	A	T	N	A	N	A	A	A	T	A	A	A	A	A	A	A	T	A	A	N	N	A	A	T	A	T	A	A	T	T	T	T	A	T	A	A	T	T	T	A	A	A	A	T	A	A
M302	T/A	12	18881059	T	A	N	T	A	T	T	T	A	T	T	A	T	A	A	A	A	A	A	N	N	T	T	T	T	T	T	A	T	T	T	T	A	N	T	T	A	A	A	T	T	T	A	T	T	T
M303	C/T	12	19489088	C	T	N	C	N	C	C	C	C	C	C	C	C	C	C	C	T	C	C	N	N	C	C	C	C	C	C	T	C	C	C	C	C	C	C	T	C	T	T	C	C	C	T	T	C	T
M304	G/C	12	20840176	C	G	N	C	N	C	C	C	N	C	C	C	C	C	C	C	G	C	C	N	N	C	C	C	C	G	C	G	C	C	C	C	C	C	C	C	N	G	G	C	C	C	G	C	C	C
M305	A/G	12	23063388	A	G	N	A	A	A	A	A	A	A	A	A	A	A	A	A	G	N	G	N	N	A	A	A	A	A	A	G	G	G	G	A	G	A	A	G	A	A	N	A	G	A	A	G	A	G
M306	A/G	12	26780682	A	G	N	A	A	A	A	A	G	A	A	G	A	G	G	G	A	G	G	N	N	A	A	G	A	A	A	G	G	G	G	G	G	G	A	A	G	A	A	A	A	A	A	G	A	A
M307	G/T	12	27474449	G	T	N	T	G	T	T	T	G	T	T	G	T	G	G	G	G	G	G	N	N	T	T	G	G	T	G	G	G	G	G	G	G	G	G	G	G	G	G	T	T	T	G	G	G	G
M308	G/T	1	10123677	G	T	N	G	G	G	G	G	G	G	G	G	G	G	G	G	G	G	G	N	N	G	G	G	G	G	G	T	T	T	T	G	T	G	G	G	G	G	G	G	G	G	G	T	G	G
M309	A/C	1	21235097	A	C	N	A	A	A	A	A	A	A	A	A	A	A	A	A	A	A	A	N	N	A	A	A	A	A	A	A	C	C	C	C	A	A	A	A	A	A	A	A	A	A	A	A	A	A
M310	C/A	1	25866282	C	A	N	C	C	C	C	C	A	C	A	A	C	C	A	A	A	A	A	N	N	C	C	A	C	A	C	A	A	A	A	A	A	A	C	A	A	C	C	C	C	C	C	A	C	A
M311	C/A	2	5490253	C	A	N	C	A	C	C	C	A	C	C	A	C	A	A	A	A	C	A	N	N	C	C	A	C	C	C	A	C	C	A	C	C	C	C	A	C	A	A	A	C	C	A	A	C	A
M312	T/C	2	10778235	T	C	N	T	T	T	T	T	T	T	T	T	T	T	T	T	C	T	T	N	N	T	T	T	T	T	T	T	T	T	T	T	T	T	T	T	T	T	T	T	T	T	T	T	T	C
M313	A/G	2	19554704	A	G	N	A	N	A	A	A	A	A	A	A	A	G	A	A	A	A	A	N	N	A	A	A	A	A	A	A	A	A	A	A	A	A	A	A	N	G	N	A	A	A	A	G	A	A
M314	A/G	2	33707937	A	G	N	A	N	A	A	A	G	A	A	G	A	A	G	G	A	A	G	N	N	A	A	A	A	A	A	G	G	G	G	G	G	G	A	G	G	G	G	A	A	A	G	G	A	G
M317	C/T	3	13739243	C	T	N	C	N	C	C	C	T	C	C	T	C	T	T	T	T	T	T	N	N	C	C	T	C	C	C	T	T	T	T	T	T	T	C	T	T	T	T	C	N	C	T	T	C	T
M318	T/C	3	17779519	T	C	N	T	T	T	T	T	T	T	T	T	T	T	T	T	T	T	T	N	N	T	T	T	T	T	T	T	T	C	T	C	T	T	T	T	T	T	T	T	T	T	T	T	T	T
M319	C/A	4	5686436	C	A	N	C	C	C	C	C	A	N	C	A	C	A	N	C	C	A	A	N	N	C	C	C	C	C	C	N	C	C	A	C	A	C	C	C	C	C	C	C	C	C	C	A	C	C
M320	A/T	4	25696775	A	T	N	A	A	A	A	A	A	A	A	A	A	A	A	A	A	A	A	N	N	A	A	A	A	A	A	A	T	T	T	T	A	A	A	A	A	A	A	A	A	A	A	A	A	A
M321	A/G	5	9270461	A	G	N	A	A	A	A	A	G	A	A	G	A	A	A	A	N	G	A	N	N	A	A	A	A	A	A	A	A	A	A	A	G	A	A	A	A	N	N	A	A	A	A	A	A	A
M322	G/A	5	26386712	G	A	N	G	G	G	G	G	G	G	G	G	G	G	G	G	G	G	G	N	N	G	G	G	G	G	G	G	G	A	A	A	G	G	G	G	G	G	G	G	G	G	G	G	G	G
M323	A/G	5	29618017	A	G	N	A	A	A	A	A	A	A	A	A	A	A	A	A	A	A	A	N	N	A	A	A	A	G	A	A	A	A	A	A	G	N	A	A	N	N	N	A	A	A	A	A	A	A
M324	A/T	6	8742368	A	T	N	A	A	A	A	A	N	A	A	A	A	A	A	A	T	A	A	N	N	A	A	A	A	A	A	A	A	A	A	A	A	A	A	T	A	N	T	A	A	A	T	A	A	T
M327	C/T	6	20676259	C	T	N	C	N	C	C	C	T	C	C	T	C	T	T	T	T	T	T	N	N	T	C	T	C	C	T	T	T	T	T	T	T	T	C	T	T	T	T	C	C	C	T	T	C	T
M328	G/T	6	24428077	G	T	N	G	G	G	G	G	G	G	G	G	G	G	G	G	G	N	G	N	N	G	G	T	G	G	G	G	T	T	T	T	T	G	G	G	G	G	N	G	G	G	G	G	G	G
M329	T/C	7	5151563	T	C	N	T	T	T	T	T	T	T	T	T	T	T	T	T	N	T	T	N	N	T	T	T	T	T	T	T	C	C	C	C	T	T	T	N	N	T	N	T	T	T	T	N	T	T
M331	C/G	7	19590130	C	G	N	C	N	C	C	C	G	C	C	G	C	C	G	G	G	G	G	N	N	C	C	G	C	C	C	G	G	G	G	G	G	C	C	G	G	G	G	G	C	C	G	G	C	G
M332	G/A	7	24393995	G	A	N	G	N	G	G	G	A	G	G	A	G	A	A	A	A	A	A	N	N	G	G	A	G	A	G	A	G	G	G	A	A	A	G	A	A	A	A	G	G	G	A	G	G	A
M333	G/C	8	2502237	G	C	N	G	G	G	G	G	G	G	G	G	G	G	G	G	G	G	G	N	N	G	G	G	G	G	G	G	C	C	C	C	C	G	G	G	G	G	G	G	G	G	G	G	G	G
M334	C/T	8	10656722	C	T	N	C	C	C	C	C	C	C	C	C	C	T	C	C	N	T	C	N	N	C	C	C	C	C	C	C	T	T	T	T	T	C	C	C	C	C	C	C	C	C	C	C	C	C
M335	C/G	9	13755644	C	G	N	C	N	C	C	C	G	C	C	G	C	G	G	G	G	G	G	N	N	C	C	G	C	G	C	G	C	C	C	G	G	G	C	G	G	G	G	C	C	C	G	G	C	G
M338	G/A	10	434048	G	A	N	G	N	G	G	G	G	G	G	G	G	A	G	A	G	A	A	N	N	G	G	A	G	A	G	A	G	G	G	A	A	G	G	A	G	G	G	G	G	G	G	G	G	A
M339	G/T	10	2477571	G	T	N	G	N	G	G	G	T	G	G	T	G	T	T	T	T	T	T	N	N	G	G	T	G	T	G	T	G	G	G	T	T	G	G	G	T	G	N	G	T	G	G	T	G	G
M340	C/T	10	6276084	C	T	N	C	T	C	C	C	T	T	T	T	C	T	T	T	T	T	T	N	N	C	T	T	C	T	C	T	T	T	T	T	T	T	C	T	T	T	T	C	C	C	T	T	C	T
M341	G/A	10	11574733	G	A	N	G	G	G	G	G	G	G	G	G	G	G	A	A	A	A	A	N	N	G	G	G	G	A	G	A	A	A	A	A	G	A	G	G	G	G	G	G	G	G	G	G	G	G
M342	A/G	10	13604773	A	G	N	A	N	A	A	A	G	A	A	G	A	G	G	G	G	G	G	N	N	A	A	G	A	G	A	G	G	G	G	G	G	G	A	G	N	N	N	A	A	A	G	A	A	G
M343	G/A	10	16585874	G	A	N	G	N	G	G	G	A	G	G	A	G	A	A	A	A	A	A	N	N	G	G	A	G	A	G	A	A	A	A	A	A	A	G	A	A	A	A	G	G	G	A	A	G	A
M344	G/A	10	19623894	G	A	N	G	A	G	G	G	A	G	G	A	G	A	A	A	A	A	A	N	N	G	G	A	G	G	G	A	A	A	A	A	A	G	G	A	A	A	A	G	G	G	A	A	G	A
M345	A/T	11	4424877	A	T	N	T	T	T	A	N	A	A	A	A	A	T	A	A	T	A	A	N	N	T	T	T	T	A	A	A	A	T	T	A	A	A	A	T	N	T	T	A	T	T	T	A	A	T
M347	T/G	11	25233871	T	G	N	T	N	T	T	T	N	T	T	G	T	T	G	G	G	G	G	N	N	T	T	G	T	G	T	G	N	T	T	T	G	N	T	G	G	G	G	T	T	T	G	T	T	G
M348	G/C	12	6230097	G	C	N	C	C	G	G	G	C	C	G	G	G	C	C	C	N	C	C	N	N	G	G	C	G	G	G	C	G	C	C	G	C	C	G	C	C	C	C	G	G	C	C	C	G	C
M349	T/C	12	8036070	T	C	N	C	C	T	T	T	T	C	T	T	T	C	C	C	C	C	N	N	N	T	C	C	T	C	T	T	C	C	C	C	C	T	T	C	T	C	C	T	T	C	C	C	T	C
M350	G/C	12	12627072	G	C	N	C	G	G	G	G	C	C	G	G	G	C	C	C	N	C	C	N	N	G	G	C	G	C	G	C	C	C	C	C	C	C	G	C	C	C	N	G	C	C	C	C	G	C
M351	T/C	12	15329704	T	C	N	T	T	T	T	T	T	T	T	T	T	C	C	C	T	N	N	N	N	T	T	T	T	T	T	C	T	T	T	T	C	T	T	T	N	T	T	T	T	T	T	C	T	T
M352	C/T	1	15883941	G	A	N	G	N	G	G	G	G	G	G	A	G	G	A	A	G	A	A	N	N	G	G	A	G	A	G	A	A	G	A	G	A	G	G	G	G	N	N	G	G	G	G	G	G	G
M353	A/G	2	11232226	A	G	H	A	N	A	A	A	G	A	A	G	A	G	A	A	N	A	G	H	H	A	A	G	A	G	A	A	A	A	A	G	G	A	A	G	G	A	G	A	A	A	G	G	A	G
M354	C/T	2	12321177	G	A	H	G	A	G	G	G	A	G	G	A	G	A	A	A	A	A	A	H	H	G	G	A	G	G	G	A	G	G	G	A	A	A	G	A	A	A	A	A	G	G	A	A	G	A
M355	T/G	2	14657077	C	A	N	A	C	A	A	A	C	A	A	C	A	C	C	C	C	C	C	H	N	H	A	C	A	A	A	C	A	A	A	C	C	A	A	C	C	C	C	C	A	A	C	C	A	C
M356	G/A	2	17497082	A	G	H	A	A	G	G	G	A	G	G	A	G	G	G	A	N	G	G	H	H	G	G	G	G	G	G	A	A	A	A	A	G	G	G	A	A	G	G	A	G	G	G	G	G	A
M357	T/C	3	19862435	G	A	H	A	G	A	A	A	N	A	A	A	A	G	G	G	G	G	G	H	H	A	A	G	A	A	A	G	G	G	G	G	G	A	A	G	G	G	G	A	A	A	G	G	A	G
M358	A/G	3	21061633	A	G	H	A	A	A	A	A	A	A	A	A	A	A	A	A	G	A	G	H	H	A	A	A	A	A	A	A	G	A	G	G	A	G	A	A	A	A	G	A	A	A	A	A	A	A
M359	T/C	3	33631021	G	A	H	A	A	A	A	A	A	A	A	A	A	A	A	A	G	A	A	H	H	A	A	A	A	A	A	A	G	G	G	G	A	A	A	A	A	A	A	A	A	A	A	A	A	A
M360	G/A	4	6478580	A	G	H	G	N	G	G	G	G	G	G	G	G	G	G	A	A	G	G	H	H	G	G	A	G	G	G	G	G	G	G	G	G	A	G	A	A	A	A	G	G	G	A	G	G	A
M361	A/G	4	8085138	A	G	N	A	A	A	A	A	G	A	A	G	A	G	G	A	G	N	G	N	N	A	A	G	A	A	A	A	A	A	A	A	G	A	A	G	N	A	A	A	A	A	A	G	A	A
M362	G/A	4	25245272	A	G	N	G	A	G	G	G	G	G	G	A	G	A	A	A	G	A	G	N	N	G	G	A	G	G	G	A	A	A	A	G	G	N	G	A	G	N	A	G	G	G	A	A	G	A
M363	C/A	5	10760453	A	C	N	C	C	C	C	C	C	C	C	C	C	C	C	C	C	C	C	N	N	C	C	C	C	C	C	C	A	A	A	A	C	C	C	C	C	H	N	C	C	C	C	C	C	C
M365	A/G	5	22711811	A	G	N	A	A	A	A	A	G	A	A	G	A	G	G	G	G	A	A	N	N	A	A	A	A	A	A	G	A	A	A	G	G	G	A	G	H	G	G	A	A	A	A	G	A	A
M366	G/A	6	14504992	A	G	N	G	N	G	G	G	H	G	G	A	G	G	G	A	G	N	A	N	N	G	G	A	G	G	G	A	G	G	G	G	G	G	G	G	H	H	A	G	G	G	A	A	G	A
M367	T/G	6	17133004	C	A	N	A	A	A	A	A	A	A	A	A	A	C	A	A	A	N	A	N	N	N	A	A	A	A	C	A	A	A	A	C	A	A	A	A	A	A	A	A	A	A	A	A	A	A
M368	C/T	6	19101458	G	A	N	G	N	N	G	N	H	G	G	A	G	A	A	A	G	A	A	N	N	N	G	A	N	G	A	A	G	G	G	A	A	G	G	G	A	A	A	G	G	G	G	A	G	A
M369	C/T	7	8140854	G	A	N	G	G	G	G	G	G	G	G	A	G	G	A	A	G	H	A	N	N	G	G	G	G	G	G	A	A	A	A	G	A	N	G	G	G	G	G	A	G	G	G	G	G	G
M371	A/G	7	22593213	A	G	N	A	G	A	A	A	N	A	A	G	A	A	G	G	G	A	N	N	N	A	A	G	A	A	A	G	A	A	A	A	G	G	A	G	G	G	G	A	A	A	G	A	A	G
M372	G/A	8	12382920	A	G	N	G	H	G	G	G	G	G	G	A	G	A	A	A	A	G	A	N	N	G	G	A	G	G	G	A	G	G	G	A	G	G	G	A	A	A	A	G	G	G	A	A	G	A
M373	A/T	8	17179846	A	T	N	A	N	A	A	A	T	A	A	A	A	A	A	A	N	A	A	N	N	A	A	T	A	A	A	A	T	T	T	T	A	A	A	T	T	N	N	A	A	A	T	A	A	T
M374	T/A	9	1327341	A	T	N	T	N	T	T	T	A	T	T	A	T	A	A	A	A	A	A	N	N	T	T	A	T	T	T	A	T	T	T	T	A	A	T	A	A	A	A	T	T	T	A	A	T	A
M375	G/A	9	2360445	A	G	N	G	H	G	G	G	A	G	G	A	G	A	A	A	A	A	A	N	N	G	G	A	G	G	G	A	G	G	G	G	A	A	G	A	A	A	A	G	G	G	A	A	G	A
M376	T/A	9	3661943	A	T	N	T	A	T	T	T	A	T	T	A	T	A	A	A	A	A	A	N	N	T	T	A	T	T	T	A	T	T	T	T	A	A	T	A	A	A	A	T	T	T	A	A	T	A
M379	G/T	11	10742238	C	A	N	C	C	C	C	C	A	C	C	A	C	C	C	C	C	C	C	N	N	C	C	A	C	C	C	A	A	C	C	A	C	C	C	C	C	H	N	C	C	C	C	A	C	C
M380	A/T	11	19995657	A	T	N	A	A	A	A	A	A	A	A	A	A	T	A	A	A	T	T	N	N	A	A	A	A	A	A	A	A	A	A	A	A	A	A	A	A	A	A	A	A	A	A	A	A	A
M381	T/C	12	5712453	G	A	N	G	N	A	A	A	G	G	A	A	A	G	G	G	G	G	G	N	N	G	A	G	A	A	A	G	G	G	G	A	G	G	A	G	G	G	G	A	A	G	G	G	A	G
[truncated: 2 more columns]
