# Supplementary material for: Selection and Validation of 48 KASP Markers for Variety Identification and Breeding Guidance in Conventional and Hybrid Rice (Oryza sativa L.)
Source: Rice (N Y). 2022 Sep 24;15:48. doi: 10.1186/s12284-022-00594-0 (PMC9509510; doi:10.1186/s12284-022-00594-0)
Supplement: Supplementary file 4 — Additional file 4: Table S4 The list of 50 KASP markers. [file 12284_2022_594_MOESM4_ESM.xlsx]

## Sheet: 50markers
Supplementary Table 4 The list of 50 KASP markers.
Marker ID	chromosome	position	alleles	Primer_AlleleFAM	Primer_AlleleHEX	Primer_Common	AlleleFAM	AlleleHEX	Sequence
M2	1	2900077	C/T	CATTGTGAACTTTAATTCCTAATCAATT	CTCATTGTGAACTTTAATTCCTAATCAATC	GCATGGCAATGGAGTAAACGGCATT	T	C	AGAAGAGAGTAATTTATTTGCAAATTAACCGCTCATTGTGAACTTTAATTCCTAATCAAT[T/C]AATGCCGTTTACTCCATTGCCATGCATCGATCGCACTGCTTGAGGCCTTGATGCTGATCG
M13	1	19385818	T/A	TGCTACTTGAGTTGCATCTTCAAACT	GCTACTTGAGTTGCATCTTCAAACA	TGCCTAATTTTTTGGTGCAATGCAGTCAA	A	T	TACAGGTGCTCCAACACATGGGGAGTTGTTTTGCCTAATTTTTTGGTGCAATGCAGTCAA[A/T]GTTTGAAGATGCAACTCAAGTAGCAACTGAGGCAGTTGGAGGCATCAGAACCATCACGTC
M14	1	22839526	T/G	CAAAAGGAACCCAATGATTGAGATTGTAT	AAAGGAACCCAATGATTGAGATTGTAG	TAATTGCCTCATTTCCTCGCCGCTT	T	G	AGAACATGAATACGATTAATTAAAACCTACCCCAAAAGGAACCCAATGATTGAGATTGTA[T/G]AAGCGGCGAGGAAATGAGGCAATTAGAGTAGGCACAAAGGTGAGGAACGGCCGATTGGGT
M21	1	37030733	A/G	CAGAGCGTACTGAACAGCACCAA	AGAGCGTACTGAACAGCACCAG	GAGCAAGGTGGAGAAGGTGCCAT	A	G	CCGCAAGTTCAGCATCCCAACAGATGCTGCATAGATCCCAGAGCGTACTGAACAGCACCA[A/G]AAGCATGGCACCTTCTCCACCTTGCTCGGCATTGCCACTAGGTGTAGCTCCTCATCTCCA
M24	2	786788	G/A	TCTGGCAGTTGTCAAATTTGCCCA	CTGGCAGTTGTCAAATTTGCCCG	AAAGCGTCTGGAGGTCTCCTGTTT	A	G	CGTAATGATGAGAAAGGCTAATTTCTCAATCTTTGTTTCTGGCAGTTGTCAAATTTGCCC[A/G]GGAAACAGGAGACCTCCAGACGCTTTCAGATGTTGATATCAAGATTATTGCTCTAGCTTA
M26	2	2819095	C/T	ATGTGGCAACGATACTGAATGCA	ATGTGGCAACGATACTGAATGCG	AGTGACCCTTTAATTTTCTTTTGACCTGAT	T	C	CAACTATTGTAATAATTATTGCAGAAAGAAGTGACCCTTTAATTTTCTTTTGACCTGATC[T/C]GCATTCAGTATCGTTGCCACATAGTTTTGCATTATAACCAACCCTGACAGTATCAAAAGA
M46	3	25515552	A/G	AGCCTGTCTAGGAACTATTTAGGCA	CCTGTCTAGGAACTATTTAGGCG	GTATTGTGGCTGGCCAGCAGCAA	A	G	TTGAACAGTAAGTTGGTGTTCCCTTAGCAAGCACCTAGCCTGTCTAGGAACTATTTAGGC[A/G]GTTGCTGCTGGCCAGCCACAATACGAAGTGTCTATACCAACAATGATAAAAAGAAACATA
M54	4	17669585	T/A	ATGCCGAAAAGAGTTTCCACTAGCT	ATGCCGAAAAGAGTTTCCACTAGCA	CAGTATTCTGAGGATATGTGTTTACCGAA	A	T	TTAAAGCAAATATTGGCTATAAAAAATCTTGCAGTATTCTGAGGATATGTGTTTACCGAA[A/T]GCTAGTGGAAACTCTTTTCGGCATGGTCCAACAGAAGCATCTCCTCGAGTACCCGCAGGG
M58	4	22435296	G/A	ATGGATGCCTGACTGGCTGACT	GGATGCCTGACTGGCTGACC	CTCTGTATTTCGTGTGATAAAAGAGCAAAT	A	G	TTCTCTGTATTTCGTGTGATAAAAGAGCAAATGAAAAAAAAGGCAGGTAAAACAGGTTAG[A/G]GTCAGCCAGTCAGGCATCCATTGAAGGGGATATGAATATGATGAGGTTCCATTTCCGAGC
M60	4	30707087	C/T	TCTCAATATGGAACGAACTTGTGCTA	CTCAATATGGAACGAACTTGTGCTG	CCAGTTGATCCCAGATTATTCACATGTTT	T	C	TAGTTGGCAAATTTGACTGAATCATCCAGTTGATCCCAGATTATTCACATGTTTCATATA[T/C]AGCACAAGTTCGTTCCATATTGAGAAAGGTTTGCAAGACTGTGAACTAGATATATGAGCC
M73	6	5995006	C/A	AAGTCAAATGAAGTCAGGCTTCATAATAA	GTCAAATGAAGTCAGGCTTCATAATAC	TGCACAAGCACAACATTAGACTGTGAAAT	A	C	AATACATGCTTTGATTAATTGCAACTTGTCATAAGTCAAATGAAGTCAGGCTTCATAATA[A/C]TGTCATTTCACAGTCTAATGTTGTGCTTGTGCAGCATTTGTTGTGCTATGCTACAATGGA
M76	6	11892147	A/G	TCGCCTATGATTGGCGAAGTGA	CGCCTATGATTGGCGAAGTGG	CAGTCCATTACTGTTCATAACAGTCCAAA	A	G	TGTATTAACAAGTTTGTCGATCAAAATTTCTTCCTTACTTCGCCTATGATTGGCGAAGTG[A/G]TTTGATATATTTGGACTGTTATGAACAGTAATGGACTGATGGGCCGTGCTGTCGTTACTT
M83	6	30809492	G/A	AACTCAGGAAGGTTATCGTTGCCTA	CTCAGGAAGGTTATCGTTGCCTG	CACCAACTATTCAGAATATCGCAAGAATTT	A	G	ATACTGTTGAGAAGCCGAACAAAATCATTCTTCAAAAACTCAGGAAGGTTATCGTTGCCT[A/G]TCAAAATTCTTGCGATATTCTGAATAGTTGGTGAAATTTTTGCCATCCTGCAATTAAAAT
M95	7	29637678	C/T	CGAGATGTACTACCGCAGGAGA	GAGATGTACTACCGCAGGAGG	CCCTGTAAACCTCTTCCACATGGTT	T	C	GCGTTCAACGAGAGCTCTGTAGGCCCTGTAAACCTCTTCCACATGGTTAATCACCTCTGG[T/C]CTCCTGCGGTAGTACATCTCGGCTCTCTTGCCGAACGTATCGGCTTCCTCTCCCAGGAGC
M98	8	4699206	A/G	ACGCATAGAGTCACTGATGAACCA	CGCATAGAGTCACTGATGAACCG	ACCACCCTGGCGCCATGTACAT	A	G	CAAAAATTGCCTAATTTGATGAAGTATGTGGAATGTCACGCATAGAGTCACTGATGAACC[A/G]ATGTACATGGCGCCAGGGTGGTCGGGTTGAGCTGGCCATCCACCTGAACCAGTGGCGGCC
M104	8	17677381	G/A	GGAGAAGGTACAAGCTTCACAAGATA	GAGAAGGTACAAGCTTCACAAGATG	ATGGTTTGGCCCATTGGTCCGAAA	A	G	GGCCTTATAGAATAAGATCATACAAAAACCATAGTGGAGAAGGTACAAGCTTCACAAGAT[A/G]GGCCTTTCGGACCAATGGGCCAAACCATGCCCATCTACACCACTACTCACTTGCTTTCTT
M111	9	8713219	G/A	CGAGGAAAGCCAAAACAGGAGTA	CGAGGAAAGCCAAAACAGGAGTG	CTGAAAATGGGAAGATGGAGTTGCAATT	A	G	CTTCTGTCTTCTGATAACCTGCAAAGCCATCAAAATGTCGAGGAAAGCCAAAACAGGAGT[A/G]AATTGCAACTCCATCTTCCCATTTTCAGCAATTGCATACATATAAGTTAAACACTATTTT
M178	3	3765302	C/T	ATATTTTCTGCTGGTATAACCTACG	AACTATATTTTCTGCTGGTATAACCTACA	GTGCCTCCTTTGTCCTCCTGAATTT	C	T	AAGTACACTTGACAAAACCCAACAAGCGTTAACAGGTGCCTCCTTTGTCCTCCTGAATTT[C/T]GTAGGTTATACCAGCAGAAAATATAGTTGCTGCATTCCAGGGATGTAGAGGAACTGTATT
M211	4	26526299	A/G	AACGACATTTACATTACATTTTCCAAGGAT	CGACATTTACATTACATTTTCCAAGGAC	GCTGTGTTGTGATCTTCCATAAATCTGAT	A	G	AAGTAGCTGTGTTGTGATCTTCCATAAATCTGATATACATTCAAAAAATGCATGTCAAAC[A/G]TCCTTGGAAAATGTAATGTAAATGTCGTTTATGAACATCCAGCAGAAGCCCATAAAATTA
M223	5	13770603	C/A	ATCGTTGATCGAAGGGCAGAGG	GATCGTTGATCGAAGGGCAGAGT	GCGGTAAGCCTCTCTCCGCAAT	C	A	AGCGACTGTCGGCAACAGTGACACACTACGCACGCGGTAAGCCTCTCTCCGCAATCTGTG[C/A]CTCTGCCCTTCGATCAACGATCGCGTGCGTCTCACCGTCAAGTACGCAGCACACCTAACA
M224	5	17371615	A/G	ATTATTATTATGGCGAGCGCCTATTCA	ATTATTATGGCGAGCGCCTATTCG	TAAGGTGCCCCTAGCCATTCTTCTT	A	G	ACCATTACAAATTCATTCTATTGAAAAATTTAACATTATTATTATGGCGAGCGCCTATTC[A/G]AAGAGAGAGGAAGAAGAATGGCTAGGGGCACCTTAGTCCATGTGAAAAAACAATATGAAA
M228	5	28346941	A/G	CACCTGCCGCGTCATGTCGT	ACCTGCCGCGTCATGTCGC	CACCTGTGCGCGTTCCACTTCTA	A	G	AGGGGTTCGGCCCCGTGAACCAGATCCACCAGCACCTGTGCGCGTTCCACTTCTACGCCG[A/G]CGACATGACGCGGCAGGTGGAGGCGCACCACTTCTGCGCCCACCTCAACGAGGACATGCG
M230	6	529931	C/T	GTGCTCTAAGTAACTAACTTGTCATG	GGTGCTCTAAGTAACTAACTTGTCATA	GGAACCCACCCTTGCAATCCCAT	C	T	TGGCCTAGCTAGCTTAGCATGCAGTGATGTGGAACCCACCCTTGCAATCCCATCTGGGCC[C/T]ATGACAAGTTAGTTACTTAGAGCACCCGCAATGGTAAAGTAAGGTGTTATCTATAAAACA
M234	6	20088265	C/T	CACAAAGAAGCTGGCAAAGAAAGAG	ACACAAAGAAGCTGGCAAAGAAAGAA	CAAAATTCGTTGATCAAATCACATCACCAA	C	T	ATCTGACCGCTTGTGTCTGTGTACCAAAATTCGTTGATCAAATCACATCACCAAATTTCT[C/T]TCTTTCTTTGCCAGCTTCTTTGTGTGATATTTCCGACTGAAATTCCCAATACATGATGCA
M238	6	25756440	C/T	TGAAAATGTCAATTACTAGACACTTCTG	CTTGAAAATGTCAATTACTAGACACTTCTA	GGTTCCCTAGAAAAATGCAAGTAGCAATT	C	T	TCATCAAGGTTCCCTAGAAAAATGCAAGTAGCAATTTTTTTTACAGCATCACTGAAAAGG[C/T]AGAAGTGTCTAGTAATTGACATTTTCAAGTGGCACATATGAGCTCACCAGGGAGTGACCG
M241	7	2760544	G/T	CAGATCAATCCTCCTGATGACGG	ACAGATCAATCCTCCTGATGACGT	TCGAGAACAGGTTGCAAGGAAGCAT	G	T	AACTCCATTGGAATTGTGCCGGTGAGGTTGTTGATGGACAGATCAATCCTCCTGATGACG[G/T]TGAGCTCGCCGAGCTCCGGTGGGATGCTTCCTTGCAACCTGTTCTCGAAGAGGTAGAGCA
M243	7	7202089	A/G	AGATTCTTCGTAACAATGACTCATAATCA	CTTCGTAACAATGACTCATAATCG	CTAAACAGGCCATAAGGAAACACGGAA	A	G	AATTACAAGGACTCGTAATCACTGGCAATGCTAGATTCTTCGTAACAATGACTCATAATC[A/G]CTCTTTCCGTGTTTCCTTATGGCCTGTTTAGTTGGTGAAATGAAAATTTTTTGATGTCAC
M254	8	1110662	T/C	CGTGTAGATTGCTCGTAGGCCAT	GTGTAGATTGCTCGTAGGCCAC	GGGCCGATTGAGGCGAGGGTT	T	C	CGTCTCACGGCGCCTTGCGCCGCCCGCCGACGAGGTCGCGTGTAGATTGCTCGTAGGCCA[T/C]AGTGACGCCAACCCTCGCCTCAATCGGCCCCGCTGCCAGCCCTCGCCTCCGTGGCTTCGT
M265	8	26448560	G/T	AGTGCTGCACAGGGAGCTTTTC	CAGTGCTGCACAGGGAGCTTTTA	ATTTCCAGAAGATGGGATCACTCAAGAT	G	T	ATTGCTCCCAGCAATCTTCGCCTTGGGATTTCCAGAAGATGGGATCACTCAAGATGACTG[G/T]AAAAGCTCCCTGTGCAGCACTGCCAGAGTCCTCATGTGCCTACCTGCTTCAAGAACTGAA
M266	9	3235983	C/A	GGCCCGGAATGGGTCATGG	CGGCCCGGAATGGGTCATGT	ACAGAGGCCACGCAAGACGCAA	C	A	AATATTAAGCAATATAAAAGAATCTTTTTGACCCGAGACAGAGGCCACGCAAGACGCAAG[C/A]CATGACCCATTCCGGGCCGAATCCAAGCCACCCAGCCCAACAGTAGCAGCGAAAGGAAAA
M271	9	11904949	G/A	CGGAAGCTTGAACAAGGCTGC	CTCGGAAGCTTGAACAAGGCTGT	TCGTCCAAGAACCTGCCTTGATCTT	G	A	GGAGTCATCGTCATCGTCGTCGGGTTGGAGCCTCTTCGTCCAAGAACCTGCCTTGATCTT[G/A]CAGCCTTGTTCAAGCTTCCGAGTCTTTTGCTGATCCAGGTGAGGTGGCTTTTGCCTTCAC
M273	9	14785007	C/A	ACAGCTAATTTTTGCTGCAACATTGC	GTACAGCTAATTTTTGCTGCAACATTGA	ATGCAACGGGATAACAATGGCGCTA	C	A	TAGAACTATTCGGCCACACACACCATCACATGCGTACAGCTAATTTTTGCTGCAACATTG[C/A]TAGCGCCATTGTTATCCCGTTGCATGCACCGGCCGGACACTGGCAGATTAGTGATTGGAG
M283	10	20224939	T/C	ATAAAATTCCAGATACATTTGCAGCTGTTA	AAATTCCAGATACATTTGCAGCTGTTG	GTGTTGTCATTACAAGGACACTAGTAGAA	T	C	CGATGCTAGATTTGCTTATGTACATGGTGTTGTCATTACAAGGACACTAGTAGAAGATTG[T/C]AACAGCTGCAAATGTATCTGGAATTTTATGTTTCTATCGAAATTTGGGCGGGATGCGTAC
M289	11	7860880	T/A	AATTGAAATACAAGACTGCGAGTGCTT	AATTGAAATACAAGACTGCGAGTGCTA	CATTAGGTGCCTGGCAGCTTCTTTT	T	A	CATCTCTACCAGATTTCCCTAATTCTATCCAGCAAATTGAAATACAAGACTGCGAGTGCT[T/A]GAAAAGAAGCTGCCAGGCACCTAATGGAGAAAACTGGCAAAAGATTGAGTGCATCCGTTG
M292	11	13747832	A/T	GGTTTGCACTGTTTCACCAACA	CTGGTTTGCACTGTTTCACCAACT	AAAGATGACTTCCAGAGGAAGCTTACTTA	A	T	GTCATACTTTCCAAATAGCATTAATGTACTCAAGTTCCTGGTTTGCACTGTTTCACCAAC[A/T]TAAGTAAGCTTCCTCTGGAAGTCATCTTTTGAATAAAACTTCTGGGAATATACATCCCAC
M296	11	22246168	G/A	TGAAGTCTACAACTACATATCCTCAG	ATTTGAAGTCTACAACTACATATCCTCAA	CTCAAACAGGCTAGATTGTCACATAGATT	G	A	TTTTTCGACTTTTGACTTTTAACTAGTTCATTATTTGAAGTCTACAACTACATATCCTCA[G/A]AATCTATGTGACAATCTAGCCTGTTTGAGAAGTTGAATATTCCGTAAGAAGTTGCTGCTA
M299	12	3234661	G/T	ATTAGAGCACACTGTAATGCAGCC	AGAGCACACTGTAATGCAGCA	GAAATAAAAAAAGGGTAGAAATAGAGCAAT	G	T	TTTCAACTTTCTTGATTCTGTTTTGAAATAAAAAAAGGGTAGAAATAGAGCAATATATTT[G/T]GCTGCATTACAGTGTGCTCTAATCCGTTCTCTCTATTTTTTTTGGTATAGAAACTTGTTT
M305	12	23063388	A/G	CCATGCAACCACGGCCAGGTT	CATGCAACCACGGCCAGGTC	CGATGGACCTGATGTGAAGAACCAA	A	G	AGGGATATCATGGCCTTGGAAGGGGCGGGATAACGATGGACCTGATGTGAAGAACCAAGC[A/G]ACCTGGCCGTGGTTGCATGGGGAGCAAGATGGCAGCCAGAATCATCAGAAAATTTCTGAT
M314	2	33707937	A/G	GCAGATGCAAGAACATTATTACCTTCAT	CAGATGCAAGAACATTATTACCTTCAC	ATGGCATCAAAATTCTTGCGAATCTGCTT	A	G	ATGGTCTATGTAGGGTGGGTAGATACCATATGGCATCAAAATTCTTGCGAATCTGCTTGC[A/G]TGAAGGTAATAATGTTCTTGCATCTGCAAAGCGTGCTGTCATTGCTGGGCTTCGTAGCTC
M319	4	5686436	C/A	CCATAGCGCAGCGCAGGTG	GCCATAGCGCAGCGCAGGTT	ACGCATGTGCTCAATCCGAATTAACAAA	C	A	CGTCACGCATGTGCTCAATCCGAATTAACAAAGACATAAAACAAAGTTATTAGGTGAAAC[C/A]ACCTGCGCTGCGCTATGGCTCAGCTCCGGCTGCCACTGGCCGCGGCCACCATGGCTCTCG
M331	7	19590130	C/G	GCAGCTTGACAAGTCCATTGGC	GCAGCTTGACAAGTCCATTGGG	CGATGAGTTGGTTAGCCCATGCTAT	C	G	TTCCGTTACGTTAGAAGCTTAGATAACGGATTTTATGCTGCAGCTTGACAAGTCCATTGG[C/G]ATAGCATGGGCTAACCAACTCATCGCATGTTTACAGTTACAGCCCAACAGATGCAATGGC
M338	10	434048	G/A	AGCTAATTAATAGATAGGTTGCCACG	CTAGCTAATTAATAGATAGGTTGCCACA	GGCCGTCAAGAAAATTGCAAATTCTTGTA	G	A	ATCTTCAAAAAGACATATTTGCAACGACAATCACTAGCTAATTAATAGATAGGTTGCCAC[G/A]CTACAAGAATTTGCAATTTTCTTGACGGCCAAGTGATTTCTTTGGCGTCCAAAAAACAGC
M339	10	2477571	G/T	GAACGTGCACCTGGTGCCG	CTGAACGTGCACCTGGTGCCT	GACGAAGTACTGGTCGATGGTCTT	G	T	CTCGGGGTACAACACGAGCGCCGGGGCGGTGGCCGGGAAGCTGAACGTGCACCTGGTGCC[G/T]CACTCCCACGACGACGTCGGGTGGCTCAAGACCATCGACCAGTACTTCGTCGGCACCAAC
M342	10	13604773	A/G	GAGTTGTTATGTGTGATTTAGGAACTGTA	GTTGTTATGTGTGATTTAGGAACTGTG	ACTAGAGAGCAACTGCTACATTTTCAGAT	A	G	TGGCTCAAAAACCGGGGAGGGTTTATGAAACCGAGTTGTTATGTGTGATTTAGGAACTGT[A/G]ATCTGAAAATGTAGCAGTTGCTCTCTAGTTTAGCTTCATGATTGCGTTCAAAATTTTAGC
M345	11	4424877	A/T	CATGGAGAGGTTTGTTGTTACGCAT	CATGGAGAGGTTTGTTGTTACGCAA	GTGGTTTATGTCAAGGCCGGCAAA	A	T	CACTCGGTAACTCTGAGACAAAGATACCTAATCTCGTGGTTTATGTCAAGGCCGGCAAAG[A/T]TGCGTAACAACAAACCTCTCCATGATCGATCCAATGCCCATGTTACATGTTAGTAATCCC
M349	12	8036070	T/C	GCAAATAGCTGCTTCATGTCTA	CTGCAAATAGCTGCTTCATGTCTG	GAATTCAGCTACACTGCAGTGTCTCTT	T	C	CCGGTGAGAAAGATGGTGGGACAGAGATTGAATTCAGCTACACTGCAGTGTCTCTTGCAC[T/C]AGACATGAAGCAGCTATTTGCAGCATATGGGACGTCTCCTGTCAAGCCGGTGAAACTATT
M353	2	11232226	A/G	GTCACATTCATGCAGCATCGATGAT	CACATTCATGCAGCATCGATGAC	GAGCTCCACCGCATCCACGTAT	A	G	GGTTAGCAACCACTTCCGCGTCGATGTCGTGACGAGCTCCACCGCATCCACGTATCCACC[A/G]TCATCGATGCTGCATGAATGTGACGCCCCACACTTTCCGAGGCCGGGCCCTCTCTACATC
M356	2	17497082	G/A	AAGAAATTAAATATACTGATTTAGTACTGCACA	GAAATTAAATATACTGATTTAGTACTGCACG	GCCCAACTCGGGCACAATTATATCAT	A	G	ATTAGTATGAGATCAACTCCTTGTTTTAAAGAAATTAAATATACTGATTTAGTACTGCAC[A/G]AGGTGGCAAGGGATGATATAATTGTGCCCGAGTTGGGCACGAGGAACGAAATACAAGCTC
M357	3	19862435	T/C	AATTGTAAGTTTAGACCTATCTATGCG	ACTAATTGTAAGTTTAGACCTATCTATGCA	CATCCAATTTTACCTGTTCTACCGTCAA	G	A	TCCGTGATGATGCTAATTTTTATTTATTTTTACTAATTGTAAGTTTAGACCTATCTATGC[G/A]TCGCTTGACGGTAGAACAGGTAAAATTGGATGGTGTACATCTAGATTAATTAAAGAAAAT
M361	4	8085138	A/G	AGTTACACATTTGCGGCTTTACCCA	ACACATTTGCGGCTTTACCCG	GGCTGTACTGTGTTGGACAATGCTA	A	G	TTGATGATGCACATGATCCTTGAAAAATGCCACAACAGTTACACATTTGCGGCTTTACCC[A/G]TAAAAATAGCATTGTCCAACACAGTACAGCCCATCTATTGACTGTCAAAATTAATAGTAG
