# Supplementary material for: Selection and Validation of 48 KASP Markers for Variety Identification and Breeding Guidance in Conventional and Hybrid Rice (Oryza sativa L.)
Source: Rice (N Y). 2022 Sep 24;15:48. doi: 10.1186/s12284-022-00594-0 (PMC9509510; doi:10.1186/s12284-022-00594-0)
Supplement: Supplementary file 5 — Additional file 5: Table S5 The result of CV error produced by Admixture. [file 12284_2022_594_MOESM5_ESM.xlsx]

## Sheet: CV error
Supplementary Table 5 The result of CV error produced by Admixture.
	CV error
K	331Markers	48Markers
(K=1):	1.20019	1.32699
(K=2):	0.85483	1.05379
(K=3):	0.86577	1.15715
(K=4):	1.00366	1.28341
(K=5):	1.21632	1.31432
(K=6):	1.1481	1.45641
(K=7):	1.50377	1.55251
(K=8):	1.46683	1.7511
(K=9):	1.5945	1.89228
