# Supplementary material for: Selection and Validation of 48 KASP Markers for Variety Identification and Breeding Guidance in Conventional and Hybrid Rice (Oryza sativa L.)
Source: Rice (N Y). 2022 Sep 24;15:48. doi: 10.1186/s12284-022-00594-0 (PMC9509510; doi:10.1186/s12284-022-00594-0)
Supplement: Supplementary file 6 — Additional file 6: Table S6 The result of PCA of 46 varieties using 331 markers and 48 markers. [file 12284_2022_594_MOESM6_ESM.xlsx]

## Sheet: PCA
Supplementary Table 6 The result of PCA of 46 varieties using 331 markers and 48 markers.
	331Markers					48Markers
Taxa	PC1	PC2	PC3		Taxa	PC1	PC2	PC3
41223	-1.62861	-0.0575271	-0.094941		41223	-0.519376	-0.117548	0.514585
41234	-1.30711	-0.316352	-0.294381		41234	-0.666093	-0.0849081	0.6624
ARIAS	-5.43582	0.739917	2.10447		ARIAS	-2.75257	1.14016	-0.688407
CHUAN-NONG-422	-4.64956	1.82122	-4.07896		CHUAN-NONG-422	-1.85048	-0.955201	-1.10342
DA-GUAN-DAO	6.11899	0.289709	0.253418		DA-GUAN-DAO	2.716	0.344423	0.196401
DA-LI-BAI	-4.80049	1.80449	-4.25326		DA-LI-BAI	-1.4271	-0.648281	-1.39637
DA-XIAN-DAO	-4.38586	0.925945	-3.89554		DA-XIAN-DAO	-1.69018	-0.694293	-1.20149
DA-ZAO	-4.48266	0.84796	-0.310175		DA-ZAO	-2.01998	0.449703	-0.39617
DHOLIBORO	-1.92932	-7.41657	0.039799		DHOLIBORO	-1.0877	-2.4398	0.504868
DU-ZI-129	5.88888	0.984474	-0.208926		DU-ZI-129	2.43193	0.524728	-0.577608
DV85	-1.9495	-7.27411	0.281777		DV85	-1.25359	-2.24013	0.774041
FEI-DONG-TANG-DAO	5.23268	0.549911	-0.204426		FEI-DONG-TANG-DAO	2.5494	0.159327	-0.119247
GUANG-CHANG-AI	-4.30077	0.519836	-3.15312		GUANG-CHANG-AI	-1.70021	-0.657506	-0.160252
GUI-HONG-ZHAN	-5.46341	0.653577	1.47645		GUI-HONG-ZHAN	-1.9342	0.0253361	-0.265433
GX2072	-4.09443	1.15967	1.83213		GX2072	-2.62752	2.22519	-0.31572
GX2331	-5.80224	1.54866	2.85365		GX2331	-1.67733	-0.142956	2.40051
GX2360	-3.41043	0.342982	2.2638		GX2360	-1.94679	1.5442	1.17195
HE-XI-4	5.88582	0.323843	-0.0020581		HE-XI-4	2.56146	-0.270237	-0.161743
JIA-HUA-1	5.4024	0.733653	0.413282		JIA-HUA-1	1.97617	0.296582	0.0304005
JIN-DAO-1244	0.817588	0.180783	0.219667		JIN-DAO-1244	0.0398749	0.516806	0.237763
JING-DAO-2	0.710413	-0.0237075	0.305375		JING-DAO-2	0.00418236	0.264556	0.469099
JIU-YUE-HUANG	5.21889	0.359704	-0.319035		JIU-YUE-HUANG	2.56837	0.157441	-0.552809
KU115	-1.13774	0.133584	-0.145145		KU115	-0.24874	0.137996	-0.302785
LAO-LAI-QING	-5.07075	1.71828	-4.20198		LAO-LAI-QING	-2.42742	-0.332881	-1.07695
LIAO-GENG-287	5.64998	0.539763	-0.0345014		LIAO-GENG-287	2.37376	-0.127477	0.0427374
MI-YANG-23	-4.58751	2.05331	3.49131		MI-YANG-23	-1.46685	1.52531	0.601349
MU-DAN-JIANG-2	6.124	0.698774	0.0938643		MU-DAN-JIANG-2	2.71637	0.295482	0.111457
N22	-1.9948	-6.02346	-0.173525		N22	-1.09434	-1.18711	0.462842
NAN-GENG-35	4.07575	0.593288	0.315459		NAN-GENG-35	1.36418	-0.502262	1.27547
NIPPONBARE	4.62226	0.628271	0.118452		NIPPONBARE	2.32155	0.304586	0.0514598
PADIBOENOR	-5.03787	1.75164	2.68067		PADIBOENOR	-1.49901	0.837608	1.99055
SHADABORO	-1.50032	-7.21861	-0.0489244		SHADABORO	-0.957237	-2.56433	0.810551
TAI-DONG-LU-DAO	2.98989	-0.941125	0.140116		TAI-DONG-LU-DAO	0.516967	-0.172304	-0.470372
TE-QING	-4.18336	0.508608	1.2606		TE-QING	-1.81421	0.856299	-0.726983
TONG-31	6.0179	0.343077	0.173037		TONG-31	2.69942	0.248198	0.114456
WAN-LU-YU	5.991	0.466096	0.282092		WAN-LU-YU	2.7133	0.103061	0.236231
WEN-XIANG-NUO	-4.86534	0.707101	-0.130641		WEN-XIANG-NUO	-1.86514	0.443606	-0.70866
X019	-4.48668	0.741704	1.65373		X019	-1.56941	1.07863	-1.03072
X021	-5.41092	1.67631	3.7421		X021	-1.70608	0.997587	1.38684
XU-DAO-3	5.35047	0.831444	0.215432		XU-DAO-3	1.96764	0.018715	-0.154991
YA-JIAO-SHU	4.9799	0.26092	-0.42919		YA-JIAO-SHU	1.79459	-0.45533	-1.0274
YOU-MANG-BAI-PI-XIAO-DAO	-0.214888	-0.130819	-1.82224		YOU-MANG-BAI-PI-XIAO-DAO	-0.469275	-0.821375	-0.865411
ZHENG-DAO-18	5.51223	0.731548	0.0659406		ZHENG-DAO-18	2.36018	-0.151188	0.200944
ZHOU-AN-DAO	5.60376	0.152168	0.478627		ZHOU-AN-DAO	2.40331	0.322372	-0.0192107
ZHU-GAN-QING	4.18043	0.458088	-0.0789836		ZHU-GAN-QING	2.1147	0.509529	-0.43824
ZUN-XIAN-3	-4.24286	0.621973	-2.87529		ZUN-XIAN-3	-1.92254	-0.762312	-0.486514
