# Supplementary material for: Selection and Validation of 48 KASP Markers for Variety Identification and Breeding Guidance in Conventional and Hybrid Rice (Oryza sativa L.)
Source: Rice (N Y). 2022 Sep 24;15:48. doi: 10.1186/s12284-022-00594-0 (PMC9509510; doi:10.1186/s12284-022-00594-0)
Supplement: Supplementary file 7 — Additional file 7: Table S7 The list of 518 varieties. [file 12284_2022_594_MOESM7_ESM.xlsx]

## Sheet: 518 varieties
Supplementary Table 7 The list of 518 varieties.
VARIETY	SUBPOPULATION	CONVENTIONAL/HYBRID
J616	JAPONICA	CONVENTIONAL VARIETY
J1025	JAPONICA	CONVENTIONAL VARIETY
J315	JAPONICA	CONVENTIONAL VARIETY
I189	INDICA	CONVENTIONAL VARIETY
I730	INDICA	CONVENTIONAL VARIETY
I188	INDICA	CONVENTIONAL VARIETY
J99	JAPONICA	CONVENTIONAL VARIETY
J105	JAPONICA	CONVENTIONAL VARIETY
J104	JAPONICA	CONVENTIONAL VARIETY
J311	JAPONICA	CONVENTIONAL VARIETY
I739	INDICA	CONVENTIONAL VARIETY
I773	INDICA	CONVENTIONAL VARIETY
I770	INDICA	CONVENTIONAL VARIETY
J793	JAPONICA	CONVENTIONAL VARIETY
J794	JAPONICA	CONVENTIONAL VARIETY
J795	JAPONICA	CONVENTIONAL VARIETY
J798	JAPONICA	CONVENTIONAL VARIETY
J802	JAPONICA	CONVENTIONAL VARIETY
I809	INDICA	CONVENTIONAL VARIETY
I810	INDICA	CONVENTIONAL VARIETY
I811	INDICA	CONVENTIONAL VARIETY
J838	JAPONICA	CONVENTIONAL VARIETY
J848	JAPONICA	CONVENTIONAL VARIETY
J1002	JAPONICA	CONVENTIONAL VARIETY
J1004	JAPONICA	CONVENTIONAL VARIETY
J1009	JAPONICA	CONVENTIONAL VARIETY
J858	JAPONICA	CONVENTIONAL VARIETY
J1012	JAPONICA	CONVENTIONAL VARIETY
J868	JAPONICA	CONVENTIONAL VARIETY
J869	JAPONICA	CONVENTIONAL VARIETY
J872	JAPONICA	CONVENTIONAL VARIETY
J874	JAPONICA	CONVENTIONAL VARIETY
J875	JAPONICA	CONVENTIONAL VARIETY
J876	JAPONICA	CONVENTIONAL VARIETY
J877	JAPONICA	CONVENTIONAL VARIETY
J878	JAPONICA	CONVENTIONAL VARIETY
I880	INDICA	CONVENTIONAL VARIETY
J881	JAPONICA	CONVENTIONAL VARIETY
J884	JAPONICA	CONVENTIONAL VARIETY
J885	JAPONICA	CONVENTIONAL VARIETY
J887	JAPONICA	CONVENTIONAL VARIETY
J888	JAPONICA	CONVENTIONAL VARIETY
J889	JAPONICA	CONVENTIONAL VARIETY
I890	INDICA	CONVENTIONAL VARIETY
J891	JAPONICA	CONVENTIONAL VARIETY
J896	JAPONICA	CONVENTIONAL VARIETY
I899	INDICA	CONVENTIONAL VARIETY
J903	JAPONICA	CONVENTIONAL VARIETY
J904	JAPONICA	CONVENTIONAL VARIETY
J905	JAPONICA	CONVENTIONAL VARIETY
I906	INDICA	CONVENTIONAL VARIETY
I909	INDICA	CONVENTIONAL VARIETY
I912	INDICA	CONVENTIONAL VARIETY
J916	JAPONICA	CONVENTIONAL VARIETY
J917	JAPONICA	CONVENTIONAL VARIETY
I920	INDICA	CONVENTIONAL VARIETY
J922	JAPONICA	CONVENTIONAL VARIETY
I926	INDICA	CONVENTIONAL VARIETY
I928	INDICA	CONVENTIONAL VARIETY
I929	INDICA	CONVENTIONAL VARIETY
I930	INDICA	CONVENTIONAL VARIETY
I931	INDICA	CONVENTIONAL VARIETY
I933	INDICA	CONVENTIONAL VARIETY
I934	INDICA	CONVENTIONAL VARIETY
J935	JAPONICA	CONVENTIONAL VARIETY
I936	INDICA	CONVENTIONAL VARIETY
I937	INDICA	CONVENTIONAL VARIETY
I938	INDICA	CONVENTIONAL VARIETY
I939	INDICA	CONVENTIONAL VARIETY
J940	JAPONICA	CONVENTIONAL VARIETY
I943	INDICA	CONVENTIONAL VARIETY
I944	INDICA	CONVENTIONAL VARIETY
I945	INDICA	CONVENTIONAL VARIETY
J947	JAPONICA	CONVENTIONAL VARIETY
J949	JAPONICA	CONVENTIONAL VARIETY
I29	INDICA	CONVENTIONAL VARIETY
I34	INDICA	CONVENTIONAL VARIETY
I25	INDICA	CONVENTIONAL VARIETY
I27	INDICA	CONVENTIONAL VARIETY
J58	JAPONICA	CONVENTIONAL VARIETY
I42	INDICA	CONVENTIONAL VARIETY
I38	INDICA	CONVENTIONAL VARIETY
I48	INDICA	CONVENTIONAL VARIETY
I56	INDICA	CONVENTIONAL VARIETY
I49	INDICA	CONVENTIONAL VARIETY
J47	JAPONICA	CONVENTIONAL VARIETY
J60	JAPONICA	CONVENTIONAL VARIETY
J69	JAPONICA	CONVENTIONAL VARIETY
J70	JAPONICA	CONVENTIONAL VARIETY
J68	JAPONICA	CONVENTIONAL VARIETY
J66	JAPONICA	CONVENTIONAL VARIETY
J1029	JAPONICA	CONVENTIONAL VARIETY
J316	JAPONICA	CONVENTIONAL VARIETY
J1016	JAPONICA	CONVENTIONAL VARIETY
J1071	JAPONICA	CONVENTIONAL VARIETY
J1131	JAPONICA	CONVENTIONAL VARIETY
J449	JAPONICA	CONVENTIONAL VARIETY
J446	JAPONICA	CONVENTIONAL VARIETY
J1030	JAPONICA	CONVENTIONAL VARIETY
J448	JAPONICA	CONVENTIONAL VARIETY
I700	INDICA	CONVENTIONAL VARIETY
I706	INDICA	CONVENTIONAL VARIETY
J1031	JAPONICA	CONVENTIONAL VARIETY
J726	JAPONICA	CONVENTIONAL VARIETY
J652	JAPONICA	CONVENTIONAL VARIETY
J376	JAPONICA	CONVENTIONAL VARIETY
J1032	JAPONICA	CONVENTIONAL VARIETY
I336	INDICA	CONVENTIONAL VARIETY
J1035	JAPONICA	CONVENTIONAL VARIETY
J330	JAPONICA	CONVENTIONAL VARIETY
J319	JAPONICA	CONVENTIONAL VARIETY
J320	JAPONICA	CONVENTIONAL VARIETY
J78	JAPONICA	CONVENTIONAL VARIETY
J1036	JAPONICA	CONVENTIONAL VARIETY
J666	JAPONICA	CONVENTIONAL VARIETY
J1104	JAPONICA	CONVENTIONAL VARIETY
J106	JAPONICA	CONVENTIONAL VARIETY
J107	JAPONICA	CONVENTIONAL VARIETY
J108	JAPONICA	CONVENTIONAL VARIETY
J1037	JAPONICA	CONVENTIONAL VARIETY
I203	INDICA	CONVENTIONAL VARIETY
J627	JAPONICA	CONVENTIONAL VARIETY
J1039	JAPONICA	CONVENTIONAL VARIETY
J582	JAPONICA	CONVENTIONAL VARIETY
J117	JAPONICA	CONVENTIONAL VARIETY
J389	JAPONICA	CONVENTIONAL VARIETY
J86	JAPONICA	CONVENTIONAL VARIETY
J88	JAPONICA	CONVENTIONAL VARIETY
J1045	JAPONICA	CONVENTIONAL VARIETY
J574	JAPONICA	CONVENTIONAL VARIETY
J118	JAPONICA	CONVENTIONAL VARIETY
J648	JAPONICA	CONVENTIONAL VARIETY
J80	JAPONICA	CONVENTIONAL VARIETY
I1138	INDICA	CONVENTIONAL VARIETY
I590	INDICA	CONVENTIONAL VARIETY
J341	JAPONICA	CONVENTIONAL VARIETY
J1084	JAPONICA	CONVENTIONAL VARIETY
J1052	JAPONICA	CONVENTIONAL VARIETY
J243	JAPONICA	CONVENTIONAL VARIETY
J244	JAPONICA	CONVENTIONAL VARIETY
J245	JAPONICA	CONVENTIONAL VARIETY
J246	JAPONICA	CONVENTIONAL VARIETY
J247	JAPONICA	CONVENTIONAL VARIETY
J248	JAPONICA	CONVENTIONAL VARIETY
J249	JAPONICA	CONVENTIONAL VARIETY
J250	JAPONICA	CONVENTIONAL VARIETY
J251	JAPONICA	CONVENTIONAL VARIETY
J242	JAPONICA	CONVENTIONAL VARIETY
J236	JAPONICA	CONVENTIONAL VARIETY
J638	JAPONICA	CONVENTIONAL VARIETY
J1055	JAPONICA	CONVENTIONAL VARIETY
J1056	JAPONICA	CONVENTIONAL VARIETY
J1038	JAPONICA	CONVENTIONAL VARIETY
J321	JAPONICA	CONVENTIONAL VARIETY
J649	JAPONICA	CONVENTIONAL VARIETY
J511	JAPONICA	CONVENTIONAL VARIETY
J1058	JAPONICA	CONVENTIONAL VARIETY
J1061	JAPONICA	CONVENTIONAL VARIETY
J1065	JAPONICA	CONVENTIONAL VARIETY
J647	JAPONICA	CONVENTIONAL VARIETY
J645	JAPONICA	CONVENTIONAL VARIETY
J534	JAPONICA	CONVENTIONAL VARIETY
J640	JAPONICA	CONVENTIONAL VARIETY
J639	JAPONICA	CONVENTIONAL VARIETY
J644	JAPONICA	CONVENTIONAL VARIETY
J1076	JAPONICA	CONVENTIONAL VARIETY
J650	JAPONICA	CONVENTIONAL VARIETY
J614	JAPONICA	CONVENTIONAL VARIETY
J1066	JAPONICA	CONVENTIONAL VARIETY
J1068	JAPONICA	CONVENTIONAL VARIETY
J1070	JAPONICA	CONVENTIONAL VARIETY
J1072	JAPONICA	CONVENTIONAL VARIETY
J390	JAPONICA	CONVENTIONAL VARIETY
J1073	JAPONICA	CONVENTIONAL VARIETY
J1074	JAPONICA	CONVENTIONAL VARIETY
J1105	JAPONICA	CONVENTIONAL VARIETY
J1075	JAPONICA	CONVENTIONAL VARIETY
J1077	JAPONICA	CONVENTIONAL VARIETY
J1078	JAPONICA	CONVENTIONAL VARIETY
J523	JAPONICA	CONVENTIONAL VARIETY
J271	JAPONICA	CONVENTIONAL VARIETY
J272	JAPONICA	CONVENTIONAL VARIETY
J1113	JAPONICA	CONVENTIONAL VARIETY
J522	JAPONICA	CONVENTIONAL VARIETY
J524	JAPONICA	CONVENTIONAL VARIETY
J526	JAPONICA	CONVENTIONAL VARIETY
J525	JAPONICA	CONVENTIONAL VARIETY
J527	JAPONICA	CONVENTIONAL VARIETY
J532	JAPONICA	CONVENTIONAL VARIETY
J1080	JAPONICA	CONVENTIONAL VARIETY
J1083	JAPONICA	CONVENTIONAL VARIETY
J528	JAPONICA	CONVENTIONAL VARIETY
J717	JAPONICA	CONVENTIONAL VARIETY
J1085	JAPONICA	CONVENTIONAL VARIETY
J1086	JAPONICA	CONVENTIONAL VARIETY
J501	JAPONICA	CONVENTIONAL VARIETY
J728	JAPONICA	CONVENTIONAL VARIETY
J458	JAPONICA	CONVENTIONAL VARIETY
J459	JAPONICA	CONVENTIONAL VARIETY
J1089	JAPONICA	CONVENTIONAL VARIETY
J1090	JAPONICA	CONVENTIONAL VARIETY
J1091	JAPONICA	CONVENTIONAL VARIETY
J1092	JAPONICA	CONVENTIONAL VARIETY
J257	JAPONICA	CONVENTIONAL VARIETY
J516	JAPONICA	CONVENTIONAL VARIETY
J1094	JAPONICA	CONVENTIONAL VARIETY
J514	JAPONICA	CONVENTIONAL VARIETY
J391	JAPONICA	CONVENTIONAL VARIETY
J1095	JAPONICA	CONVENTIONAL VARIETY
J239	JAPONICA	CONVENTIONAL VARIETY
I198	INDICA	CONVENTIONAL VARIETY
J663	JAPONICA	CONVENTIONAL VARIETY
I622	INDICA	CONVENTIONAL VARIETY
J116	JAPONICA	CONVENTIONAL VARIETY
J573	JAPONICA	CONVENTIONAL VARIETY
J503	JAPONICA	CONVENTIONAL VARIETY
J505	JAPONICA	CONVENTIONAL VARIETY
I368	INDICA	CONVENTIONAL VARIETY
J327	JAPONICA	CONVENTIONAL VARIETY
J328	JAPONICA	CONVENTIONAL VARIETY
J339	JAPONICA	CONVENTIONAL VARIETY
J718	JAPONICA	CONVENTIONAL VARIETY
J724	JAPONICA	CONVENTIONAL VARIETY
J1096	JAPONICA	CONVENTIONAL VARIETY
J1097	JAPONICA	CONVENTIONAL VARIETY
J1098	JAPONICA	CONVENTIONAL VARIETY
J1100	JAPONICA	CONVENTIONAL VARIETY
J725	JAPONICA	CONVENTIONAL VARIETY
J1101	JAPONICA	CONVENTIONAL VARIETY
J77	JAPONICA	CONVENTIONAL VARIETY
J513	JAPONICA	CONVENTIONAL VARIETY
J218	JAPONICA	CONVENTIONAL VARIETY
J240	JAPONICA	CONVENTIONAL VARIETY
J227	JAPONICA	CONVENTIONAL VARIETY
J571	JAPONICA	CONVENTIONAL VARIETY
J224	JAPONICA	CONVENTIONAL VARIETY
J217	JAPONICA	CONVENTIONAL VARIETY
J577	JAPONICA	CONVENTIONAL VARIETY
J576	JAPONICA	CONVENTIONAL VARIETY
J1102	JAPONICA	CONVENTIONAL VARIETY
J515	JAPONICA	CONVENTIONAL VARIETY
J1103	JAPONICA	CONVENTIONAL VARIETY
J226	JAPONICA	CONVENTIONAL VARIETY
J628	JAPONICA	CONVENTIONAL VARIETY
J662	JAPONICA	CONVENTIONAL VARIETY
J610	JAPONICA	CONVENTIONAL VARIETY
J617	JAPONICA	CONVENTIONAL VARIETY
J427	JAPONICA	CONVENTIONAL VARIETY
J1108	JAPONICA	CONVENTIONAL VARIETY
J1109	JAPONICA	CONVENTIONAL VARIETY
J1110	JAPONICA	CONVENTIONAL VARIETY
J1111	JAPONICA	CONVENTIONAL VARIETY
J608	JAPONICA	CONVENTIONAL VARIETY
J1112	JAPONICA	CONVENTIONAL VARIETY
J345	JAPONICA	CONVENTIONAL VARIETY
J736	JAPONICA	CONVENTIONAL VARIETY
J1114	JAPONICA	CONVENTIONAL VARIETY
J342	JAPONICA	CONVENTIONAL VARIETY
J331	JAPONICA	CONVENTIONAL VARIETY
J277	JAPONICA	CONVENTIONAL VARIETY
J344	JAPONICA	CONVENTIONAL VARIETY
J1079	JAPONICA	CONVENTIONAL VARIETY
J1124	JAPONICA	CONVENTIONAL VARIETY
J424	JAPONICA	CONVENTIONAL VARIETY
J90	JAPONICA	CONVENTIONAL VARIETY
J323	JAPONICA	CONVENTIONAL VARIETY
J388	JAPONICA	CONVENTIONAL VARIETY
J346	JAPONICA	CONVENTIONAL VARIETY
J607	JAPONICA	CONVENTIONAL VARIETY
J609	JAPONICA	CONVENTIONAL VARIETY
J603	JAPONICA	CONVENTIONAL VARIETY
J606	JAPONICA	CONVENTIONAL VARIETY
J409	JAPONICA	CONVENTIONAL VARIETY
J1115	JAPONICA	CONVENTIONAL VARIETY
J1116	JAPONICA	CONVENTIONAL VARIETY
J241	JAPONICA	CONVENTIONAL VARIETY
J1117	JAPONICA	CONVENTIONAL VARIETY
J1119	JAPONICA	CONVENTIONAL VARIETY
J664	JAPONICA	CONVENTIONAL VARIETY
J674	JAPONICA	CONVENTIONAL VARIETY
J667	JAPONICA	CONVENTIONAL VARIETY
J665	JAPONICA	CONVENTIONAL VARIETY
J671	JAPONICA	CONVENTIONAL VARIETY
J669	JAPONICA	CONVENTIONAL VARIETY
J668	JAPONICA	CONVENTIONAL VARIETY
J670	JAPONICA	CONVENTIONAL VARIETY
J1042	JAPONICA	CONVENTIONAL VARIETY
J120	JAPONICA	CONVENTIONAL VARIETY
J408	JAPONICA	CONVENTIONAL VARIETY
J1120	JAPONICA	CONVENTIONAL VARIETY
J425	JAPONICA	CONVENTIONAL VARIETY
I204	INDICA	CONVENTIONAL VARIETY
J1121	JAPONICA	CONVENTIONAL VARIETY
J1118	JAPONICA	CONVENTIONAL VARIETY
I369	INDICA	CONVENTIONAL VARIETY
I370	INDICA	CONVENTIONAL VARIETY
J1122	JAPONICA	CONVENTIONAL VARIETY
J1123	JAPONICA	CONVENTIONAL VARIETY
I231	INDICA	CONVENTIONAL VARIETY
J1125	JAPONICA	CONVENTIONAL VARIETY
J360	JAPONICA	CONVENTIONAL VARIETY
J220	JAPONICA	CONVENTIONAL VARIETY
J546	JAPONICA	CONVENTIONAL VARIETY
J1126	JAPONICA	CONVENTIONAL VARIETY
J567	JAPONICA	CONVENTIONAL VARIETY
J566	JAPONICA	CONVENTIONAL VARIETY
J1134	JAPONICA	CONVENTIONAL VARIETY
J222	JAPONICA	CONVENTIONAL VARIETY
J1128	JAPONICA	CONVENTIONAL VARIETY
J221	JAPONICA	CONVENTIONAL VARIETY
J223	JAPONICA	CONVENTIONAL VARIETY
J1129	JAPONICA	CONVENTIONAL VARIETY
J1130	JAPONICA	CONVENTIONAL VARIETY
J565	JAPONICA	CONVENTIONAL VARIETY
J564	JAPONICA	CONVENTIONAL VARIETY
J605	JAPONICA	CONVENTIONAL VARIETY
J535	JAPONICA	CONVENTIONAL VARIETY
J595	JAPONICA	CONVENTIONAL VARIETY
J596	JAPONICA	CONVENTIONAL VARIETY
J594	JAPONICA	CONVENTIONAL VARIETY
J592	JAPONICA	CONVENTIONAL VARIETY
J598	JAPONICA	CONVENTIONAL VARIETY
I366	INDICA	CONVENTIONAL VARIETY
J438	JAPONICA	CONVENTIONAL VARIETY
J1088	JAPONICA	CONVENTIONAL VARIETY
J543	JAPONICA	HYBRID VARIETY
J545	JAPONICA	HYBRID VARIETY
J542	JAPONICA	HYBRID VARIETY
J399	JAPONICA	HYBRID VARIETY
I96	INDICA	HYBRID VARIETY
J544	JAPONICA	HYBRID VARIETY
I655	INDICA	HYBRID VARIETY
I630	INDICA	HYBRID VARIETY
J629	JAPONICA	HYBRID VARIETY
I537	INDICA	HYBRID VARIETY
I727	INDICA	HYBRID VARIETY
J168	JAPONICA	HYBRID VARIETY
J436	JAPONICA	HYBRID VARIETY
I695	INDICA	HYBRID VARIETY
J439	JAPONICA	HYBRID VARIETY
I553	INDICA	HYBRID VARIETY
I705	INDICA	HYBRID VARIETY
I710	INDICA	HYBRID VARIETY
I194	INDICA	HYBRID VARIETY
J689	JAPONICA	HYBRID VARIETY
I358	INDICA	HYBRID VARIETY
I654	INDICA	HYBRID VARIETY
J254	JAPONICA	HYBRID VARIETY
I229	INDICA	HYBRID VARIETY
I235	INDICA	HYBRID VARIETY
I196	INDICA	HYBRID VARIETY
I98	INDICA	HYBRID VARIETY
I414	INDICA	HYBRID VARIETY
J397	JAPONICA	HYBRID VARIETY
I714	INDICA	HYBRID VARIETY
I110	INDICA	HYBRID VARIETY
J324	JAPONICA	HYBRID VARIETY
J176	JAPONICA	HYBRID VARIETY
I690	INDICA	HYBRID VARIETY
I680	INDICA	HYBRID VARIETY
I698	INDICA	HYBRID VARIETY
I230	INDICA	HYBRID VARIETY
I554	INDICA	HYBRID VARIETY
I656	INDICA	HYBRID VARIETY
I434	INDICA	HYBRID VARIETY
I127	INDICA	HYBRID VARIETY
I210	INDICA	HYBRID VARIETY
I261	INDICA	HYBRID VARIETY
I559	INDICA	HYBRID VARIETY
J435	JAPONICA	HYBRID VARIETY
I694	INDICA	HYBRID VARIETY
I686	INDICA	HYBRID VARIETY
I207	INDICA	HYBRID VARIETY
I693	INDICA	HYBRID VARIETY
I620	INDICA	HYBRID VARIETY
I89	INDICA	HYBRID VARIETY
I618	INDICA	HYBRID VARIETY
I657	INDICA	HYBRID VARIETY
I675	INDICA	HYBRID VARIETY
I202	INDICA	HYBRID VARIETY
I97	INDICA	HYBRID VARIETY
I733	INDICA	HYBRID VARIETY
I381	INDICA	HYBRID VARIETY
I748	INDICA	HYBRID VARIETY
I206	INDICA	HYBRID VARIETY
I683	INDICA	HYBRID VARIETY
I560	INDICA	HYBRID VARIETY
I208	INDICA	HYBRID VARIETY
I580	INDICA	HYBRID VARIETY
I704	INDICA	HYBRID VARIETY
I357	INDICA	HYBRID VARIETY
I658	INDICA	HYBRID VARIETY
I584	INDICA	HYBRID VARIETY
I211	INDICA	HYBRID VARIETY
I676	INDICA	HYBRID VARIETY
I415	INDICA	HYBRID VARIETY
I789	INDICA	HYBRID VARIETY
I555	INDICA	HYBRID VARIETY
I659	INDICA	HYBRID VARIETY
I684	INDICA	HYBRID VARIETY
I556	INDICA	HYBRID VARIETY
I333	INDICA	HYBRID VARIETY
I337	INDICA	HYBRID VARIETY
I150	INDICA	HYBRID VARIETY
I953	INDICA	HYBRID VARIETY
I585	INDICA	HYBRID VARIETY
I347	INDICA	HYBRID VARIETY
I348	INDICA	HYBRID VARIETY
I581	INDICA	HYBRID VARIETY
I754	INDICA	HYBRID VARIETY
I746	INDICA	HYBRID VARIETY
I806	INDICA	HYBRID VARIETY
I763	INDICA	HYBRID VARIETY
I677	INDICA	HYBRID VARIETY
I709	INDICA	HYBRID VARIETY
I233	INDICA	HYBRID VARIETY
I734	INDICA	HYBRID VARIETY
I379	INDICA	HYBRID VARIETY
I195	INDICA	HYBRID VARIETY
I201	INDICA	HYBRID VARIETY
I635	INDICA	HYBRID VARIETY
I757	INDICA	HYBRID VARIETY
I752	INDICA	HYBRID VARIETY
I708	INDICA	HYBRID VARIETY
I755	INDICA	HYBRID VARIETY
I353	INDICA	HYBRID VARIETY
J597	JAPONICA	HYBRID VARIETY
I300	INDICA	HYBRID VARIETY
I615	INDICA	HYBRID VARIETY
I359	INDICA	HYBRID VARIETY
I367	INDICA	HYBRID VARIETY
I758	INDICA	HYBRID VARIETY
I914	INDICA	HYBRID VARIETY
I751	INDICA	HYBRID VARIETY
I779	INDICA	HYBRID VARIETY
I749	INDICA	HYBRID VARIETY
I572	INDICA	HYBRID VARIETY
I707	INDICA	HYBRID VARIETY
I781	INDICA	HYBRID VARIETY
I769	INDICA	HYBRID VARIETY
I137	INDICA	HYBRID VARIETY
I588	INDICA	HYBRID VARIETY
J697	JAPONICA	HYBRID VARIETY
I338	INDICA	HYBRID VARIETY
I613	INDICA	HYBRID VARIETY
I429	INDICA	HYBRID VARIETY
I621	INDICA	HYBRID VARIETY
I679	INDICA	HYBRID VARIETY
I100	INDICA	HYBRID VARIETY
I589	INDICA	HYBRID VARIETY
I335	INDICA	HYBRID VARIETY
I190	INDICA	HYBRID VARIETY
I568	INDICA	HYBRID VARIETY
I579	INDICA	HYBRID VARIETY
I197	INDICA	HYBRID VARIETY
I192	INDICA	HYBRID VARIETY
J301	JAPONICA	HYBRID VARIETY
I378	INDICA	HYBRID VARIETY
I790	INDICA	HYBRID VARIETY
I745	INDICA	HYBRID VARIETY
I747	INDICA	HYBRID VARIETY
I742	INDICA	HYBRID VARIETY
I760	INDICA	HYBRID VARIETY
I750	INDICA	HYBRID VARIETY
I797	INDICA	HYBRID VARIETY
I764	INDICA	HYBRID VARIETY
I796	INDICA	HYBRID VARIETY
I744	INDICA	HYBRID VARIETY
I569	INDICA	HYBRID VARIETY
I624	INDICA	HYBRID VARIETY
I355	INDICA	HYBRID VARIETY
I913	INDICA	HYBRID VARIETY
I910	INDICA	HYBRID VARIETY
I768	INDICA	HYBRID VARIETY
I785	INDICA	HYBRID VARIETY
I766	INDICA	HYBRID VARIETY
I902	INDICA	HYBRID VARIETY
I740	INDICA	HYBRID VARIETY
I232	INDICA	HYBRID VARIETY
I653	INDICA	HYBRID VARIETY
I619	INDICA	HYBRID VARIETY
I234	INDICA	HYBRID VARIETY
I776	INDICA	HYBRID VARIETY
I900	INDICA	HYBRID VARIETY
I808	INDICA	HYBRID VARIETY
I625	INDICA	HYBRID VARIETY
I765	INDICA	HYBRID VARIETY
I925	INDICA	HYBRID VARIETY
I777	INDICA	HYBRID VARIETY
I365	INDICA	HYBRID VARIETY
I924	INDICA	HYBRID VARIETY
I735	INDICA	HYBRID VARIETY
I803	INDICA	HYBRID VARIETY
I783	INDICA	HYBRID VARIETY
I863	INDICA	HYBRID VARIETY
I918	INDICA	HYBRID VARIETY
I536	INDICA	HYBRID VARIETY
I762	INDICA	HYBRID VARIETY
I756	INDICA	HYBRID VARIETY
I759	INDICA	HYBRID VARIETY
I901	INDICA	HYBRID VARIETY
I377	INDICA	HYBRID VARIETY
I807	INDICA	HYBRID VARIETY
I911	INDICA	HYBRID VARIETY
I778	INDICA	HYBRID VARIETY
I1135	INDICA	HYBRID VARIETY
I784	INDICA	HYBRID VARIETY
I743	INDICA	HYBRID VARIETY
I786	INDICA	HYBRID VARIETY
I774	INDICA	HYBRID VARIETY
I586	INDICA	HYBRID VARIETY
I788	INDICA	HYBRID VARIETY
I805	INDICA	HYBRID VARIETY
I804	INDICA	HYBRID VARIETY
I775	INDICA	HYBRID VARIETY
I767	INDICA	HYBRID VARIETY
I845	INDICA	HYBRID VARIETY
I719	INDICA	HYBRID VARIETY
