# Supplementary material for: Selection and Validation of 48 KASP Markers for Variety Identification and Breeding Guidance in Conventional and Hybrid Rice (Oryza sativa L.)
Source: Rice (N Y). 2022 Sep 24;15:48. doi: 10.1186/s12284-022-00594-0 (PMC9509510; doi:10.1186/s12284-022-00594-0)
Supplement: Supplementary file 8 — Additional file 8: Table S8 The 48 KASP genotype of 325 conventional varieties. [file 12284_2022_594_MOESM8_ESM.xlsx]

## Sheet: genotype
Supplementary Table 8 The 48 KASP genotype of 325 conventional varieties.
Marker ID	alleles	chromosome	position	AlleleFAM	AlleleHEX	J616	J1025	J315	I189	I730	I188	J99	J105	J104	J311	I739	I773	I770	J793	J794	J795	J798	J802	I809	I810	I811	J838	J848	J1002	J1004	J1009	J858	J1012	J868	J869	J872	J874	J875	J876	J877	J878	I880	J881	J884	J885	J887	J888	J889	I890
M2	T/C	1	2900077	T	C	T	T	C	T	T	T	T	T	T	T	T	T	T	T	C	T	T	T	C	C	T	T	T	T	T	T	T	T	T	T	N	T	C	T	T	T	C	T	T	T	T	T	T	C
M13	T/A	1	19385818	T	A	A	A	A	A	T	T	A	A	A	A	A	T	T	A	A	A	T	A	A	A	A	A	A	A	A	A	A	A	A	A	A	A	A	A	A	A	T	T	A	A	A	A	A	T
M14	T/G	1	22839526	T	G	T	T	T	G	G	G	T	T	T	T	G	G	G	T	T	K	T	T	G	G	T	T	T	T	T	T	T	T	N	T	T	N	T	T	T	T	G	T	T	T	T	T	T	G
M21	A/G	1	37030733	A	G	A	A	A	G	G	G	A	A	A	A	G	G	G	A	A	A	A	A	A	G	A	A	A	A	A	A	A	A	A	A	A	A	A	A	A	A	G	G	A	A	A	A	A	G
M24	A/G	2	786788	A	G	G	G	G	A	A	A	G	G	G	G	A	R	A	G	G	R	G	G	G	A	A	G	G	G	G	G	G	G	N	G	G	N	G	G	G	G	A	G	G	G	G	G	G	A
M26	A/G	2	2819095	A	G	G	G	G	A	A	G	G	G	G	G	G	R	G	G	G	G	G	G	A	G	A	G	A	G	G	G	G	G	N	G	G	N	R	G	G	G	G	G	G	G	G	G	G	A
M353	T/C	2	11232226	T	C	T	T	T	C	C	C	T	T	T	T	C	C	C	T	T	T	T	T	T	T	T	T	T	T	T	T	T	T	T	T	T	T	T	T	T	T	C	T	T	T	T	T	T	C
M356	A/G	2	17497082	A	G	G	G	G	G	R	R	G	G	G	G	R	G	R	G	G	G	G	G	G	G	G	G	G	G	G	G	G	G	G	G	G	G	G	G	G	G	G	A	G	N	G	G	G	A
M314	T/C	2	33707937	T	C	T	T	T	C	C	C	T	T	T	T	T	T	C	T	T	T	T	T	C	C	T	T	T	T	T	T	T	T	T	T	T	T	T	T	T	T	C	C	T	T	T	T	T	C
M178	G/A	3	3765302	G	A	G	G	G	G	G	A	G	G	G	G	A	A	A	G	G	N	G	G	A	R	R	G	G	G	G	G	G	G	N	G	G	N	G	G	G	G	G	G	G	G	G	G	G	G
M357	G/A	3	19862435	G	A	A	A	A	A	G	G	A	A	A	A	A	G	G	A	A	A	A	A	G	G	A	A	A	A	A	A	A	A	A	A	A	A	A	A	A	A	G	A	A	A	A	A	A	G
M46	A/G	3	25515552	A	G	G	G	A	A	A	A	G	A	G	G	G	G	A	G	G	G	A	G	A	A	A	G	G	G	G	G	G	G	G	G	G	G	G	G	G	G	G	A	G	G	G	A	A	G
M319	G/T	4	5686436	G	T	G	G	G	G	T	T	G	G	G	G	T	G	T	G	G	G	G	G	G	G	G	G	G	G	G	G	G	G	N	G	G	N	G	G	G	G	G	G	G	G	G	G	G	G
M361	A/G	4	8085138	A	G	N	N	A	G	G	G	A	A	A	A	N	N	N	N	N	N	N	N	N	N	N	N	N	N	N	N	N	N	N	N	N	N	N	N	N	N	N	N	N	N	N	N	N	N
M58	T/C	4	22435296	T	C	C	C	C	C	C	T	C	C	C	C	C	T	N	C	C	C	C	C	C	C	C	C	C	C	C	C	C	C	C	C	C	C	C	C	C	C	C	C	C	C	C	C	C	C
M211	T/C	4	26526299	T	C	T	T	T	T	T	C	T	T	T	T	C	T	T	T	T	T	T	T	T	T	T	T	T	T	T	T	T	T	N	T	T	N	N	T	T	T	C	T	T	T	T	T	T	C
M60	A/G	4	30707087	A	G	G	G	G	A	G	A	G	G	G	G	A	R	A	G	G	R	G	G	A	R	G	G	G	G	G	G	G	G	N	G	G	N	G	G	G	G	A	G	G	G	G	G	G	A
M223	G/T	5	13770603	G	T	G	G	G	T	G	T	G	G	G	G	G	T	G	G	T	G	G	G	T	G	K	G	K	G	G	G	G	G	N	G	G	N	G	G	G	G	T	G	G	G	G	G	G	T
M224	A/G	5	17371615	A	G	G	G	G	A	R	A	G	G	G	G	A	A	A	G	A	R	G	G	A	A	A	G	A	G	G	A	G	G	N	G	G	N	N	G	G	G	A	G	G	G	G	G	G	A
M228	T/C	5	28346941	T	C	T	T	T	C	C	C	T	T	T	T	T	C	C	T	T	T	T	T	C	C	C	T	T	T	T	T	T	T	T	T	T	T	T	T	T	T	T	T	T	T	T	T	T	C
M230	G/A	6	529931	G	A	G	G	G	G	G	G	G	G	G	G	A	A	G	G	G	G	G	G	G	A	G	G	G	G	G	G	G	G	G	G	G	G	G	G	G	G	G	A	G	G	G	G	G	A
M73	A/C	6	5995006	A	C	C	C	C	M	C	A	C	C	C	C	C	M	C	C	C	M	C	C	A	C	A	C	C	C	C	C	C	C	N	C	C	N	C	C	C	C	C	C	C	C	C	C	C	C
M76	A/G	6	11892147	A	G	A	A	A	G	G	A	A	A	A	A	A	A	A	A	A	A	A	A	A	G	A	A	A	A	A	A	A	A	A	A	A	A	A	A	A	A	R	G	A	A	A	A	A	G
M238	G/A	6	25756440	G	A	G	G	G	A	G	A	G	G	G	G	A	A	A	G	G	G	G	G	G	A	A	G	G	G	G	G	G	G	G	G	G	G	G	G	G	G	A	G	G	G	G	G	G	G
M83	A/G	6	30809492	A	G	G	G	G	R	A	A	G	G	G	G	A	R	G	G	A	R	G	G	G	A	G	G	G	G	G	G	G	G	N	G	G	N	G	G	G	G	G	G	G	G	G	G	R	A
M241	G/T	7	2760544	G	T	G	K	G	T	T	T	G	G	G	G	G	T	G	G	G	G	G	G	T	T	T	G	G	K	G	G	G	G	G	G	G	G	G	G	G	G	G	T	G	G	G	G	G	G
M243	A/G	7	7202089	A	G	A	N	A	G	G	G	A	A	A	A	N	N	N	N	N	N	N	N	N	N	N	N	N	N	N	N	N	N	N	N	N	N	N	N	N	N	N	N	N	N	N	N	N	N
M331	C/G	7	19590130	C	G	C	C	C	G	G	G	C	C	C	C	G	G	G	C	C	C	C	C	C	G	C	C	C	C	C	C	C	C	C	C	C	C	C	C	C	C	G	G	C	C	C	C	G	C
M95	A/G	7	29637678	A	G	G	G	G	A	A	A	G	G	G	G	A	A	A	G	G	G	G	G	A	A	A	G	G	G	G	G	G	G	G	G	G	G	G	G	G	G	A	A	G	G	G	G	G	A
M254	T/C	8	1110662	T	C	T	N	T	Y	C	T	T	C	T	T	N	N	N	N	N	N	N	N	N	N	N	N	N	N	N	N	N	N	N	N	N	N	N	N	N	N	N	N	N	N	N	N	N	N
M98	A/G	8	4699206	A	G	A	A	A	G	G	G	A	A	A	A	G	A	G	A	A	A	G	A	G	G	G	A	A	A	A	A	A	A	A	A	A	A	A	A	A	A	G	G	A	A	A	A	A	G
M104	T/G	8	17677381	T	G	G	G	G	T	T	G	G	G	G	G	T	K	T	G	G	K	G	G	T	T	T	G	G	G	G	G	G	G	N	G	G	N	G	G	G	G	T	G	G	G	G	G	G	G
M265	C/A	8	26448560	C	A	C	N	C	C	A	A	C	C	C	C	N	N	N	N	N	N	N	N	N	N	N	N	N	N	N	N	N	N	N	N	N	N	N	N	N	N	N	N	N	N	N	N	N	N
M266	G/T	9	3235983	G	T	G	G	G	T	G	G	G	G	G	G	G	G	G	G	G	G	G	G	T	G	T	G	G	G	G	G	G	G	G	G	G	G	G	G	G	G	T	G	G	G	G	G	G	G
M111	A/G	9	8713219	A	G	G	G	G	G	A	A	G	G	G	G	A	G	G	G	G	G	G	G	A	A	G	G	G	G	G	G	G	G	G	G	G	G	G	G	G	G	A	A	G	G	G	G	G	G
M271	C/T	9	11904949	C	T	C	N	C	T	T	T	C	C	C	C	N	N	N	N	N	N	N	N	N	N	N	N	N	N	N	N	N	N	N	N	N	N	N	N	N	N	N	N	N	N	N	N	N	N
M273	C/A	9	14785007	C	A	C	N	C	A	A	A	C	C	C	C	N	N	N	N	N	N	N	N	N	N	N	N	N	N	N	N	N	N	N	N	N	N	N	N	N	N	N	N	N	N	N	N	N	N
M338	G/A	10	434048	G	A	G	G	G	R	A	A	G	G	G	A	G	R	G	A	A	G	G	G	A	A	A	G	G	G	G	G	G	G	N	G	G	N	G	G	G	G	A	G	G	G	A	G	G	G
M339	G/T	10	2477571	G	T	G	G	G	T	T	T	G	G	G	G	T	T	T	T	T	G	G	G	T	T	T	T	G	G	G	G	G	G	G	G	G	G	G	G	G	T	T	T	G	T	T	G	G	T
M342	A/G	10	13604773	A	G	A	A	A	G	G	G	A	A	A	A	G	G	G	G	A	A	A	A	G	G	G	A	A	A	A	A	A	A	A	A	A	A	A	A	A	A	G	G	A	A	G	A	A	A
M283	A/G	10	20224939	A	G	A	A	A	G	G	G	A	A	A	A	G	G	G	G	A	A	A	A	G	G	N	A	A	A	A	A	A	A	A	A	G	A	A	A	A	A	G	G	A	A	A	A	A	G
M345	T/A	11	4424877	T	A	A	A	T	W	T	T	T	T	A	T	A	T	A	T	T	T	A	T	T	T	T	T	T	T	T	T	A	A	A	T	A	T	T	T	A	A	T	T	T	A	T	T	W	T
M289	T/A	11	7860880	T	A	T	N	T	A	A	A	T	T	T	A	N	N	N	N	N	N	N	N	N	N	N	N	N	N	N	N	N	N	N	N	N	N	N	N	N	N	N	N	N	N	N	N	N	N
M292	A/T	11	13747832	A	T	A	A	A	A	T	A	A	A	A	A	T	A	T	A	A	A	A	A	A	T	A	A	A	A	A	A	A	A	A	A	A	A	A	A	A	A	A	A	A	A	A	A	A	T
M296	G/A	11	22246168	G	A	A	N	A	G	A	A	G	A	G	A	N	N	N	N	N	N	N	N	N	N	N	N	N	N	N	N	N	N	N	N	N	N	N	N	N	N	N	N	N	N	N	N	N	N
M299	C/A	12	3234661	C	A	C	N	C	A	C	A	C	C	C	C	N	N	N	N	N	N	N	N	N	N	N	N	N	N	N	N	N	N	N	N	N	N	N	N	N	N	N	N	N	N	N	N	N	N
M349	A/G	12	8036070	A	G	A	G	A	G	A	G	A	G	G	G	G	G	G	A	G	G	A	A	G	G	G	G	G	A	G	G	G	G	G	A	G	G	G	G	G	A	G	A	A	A	G	G	R	G
M305	T/C	12	23063388	T	C	T	N	T	T	C	C	T	T	T	T	N	N	N	N	N	N	N	N	N	N	N	N	N	N	N	N	N	N	N	N	N	N	N	N	N	N	N	N	N	N	N	N	N	N
[truncated: 281 more columns]
