# Supplementary material for: Selection and Validation of 48 KASP Markers for Variety Identification and Breeding Guidance in Conventional and Hybrid Rice (Oryza sativa L.)
Source: Rice (N Y). 2022 Sep 24;15:48. doi: 10.1186/s12284-022-00594-0 (PMC9509510; doi:10.1186/s12284-022-00594-0)
Supplement: Supplementary file 9 — Additional file 9: Table S9 The 48 KASP genotype of 193 hybrid varieties. [file 12284_2022_594_MOESM9_ESM.xlsx]

## Sheet: genotype
Supplementary Table 9 The 48 KASP genotype of 193 hybrid varieties.
Marker ID	alleles	chromosome	position	AlleleFAM	AlleleHEX	J543	J545	J542	J399	I96	J544	I655	I630	J629	I537	I727	J168	J436	I695	J439	I553	I705	I710	I194	J689	I358	I654	J254	I229	I235	I196	I98	I414	J397	I714	I110	J324	J176	I690	I680	I698	I230	I554	I656	I434	I127	I210	I261	I559
M2	T/C	1	2900077	T	C	T	T	T	T	Y	T	Y	Y	Y	T	T	Y	Y	T	T	Y	Y	Y	Y	T	T	T	T	T	Y	Y	T	Y	T	T	T	Y	T	T	Y	T	Y	T	T	T	Y	T	T	T
M13	T/A	1	19385818	T	A	A	A	A	W	W	W	T	W	A	W	T	W	A	T	W	W	W	W	W	W	T	T	W	T	T	W	T	A	A	W	W	A	W	T	W	T	T	A	W	W	W	T	A	T
M14	T/G	1	22839526	T	G	T	T	T	T	G	T	G	T	T	K	G	T	T	G	T	K	K	G	G	T	G	G	T	G	G	G	G	K	T	G	G	N	N	G	G	G	G	G	K	G	G	K	G	K
M21	A/G	1	37030733	A	G	R	R	R	R	G	R	G	R	R	G	G	G	A	G	R	G	G	G	G	R	G	G	R	G	G	G	G	G	G	R	G	A	R	G	G	G	G	G	R	G	G	G	G	G
M24	A/G	2	786788	A	G	R	R	R	R	R	R	R	R	R	A	A	R	R	R	G	A	R	A	R	G	A	R	G	R	R	A	A	A	R	R	A	N	N	R	A	A	R	A	A	R	R	A	R	A
M26	A/G	2	2819095	A	G	G	G	G	G	R	G	R	G	G	R	R	G	G	G	G	R	R	G	R	G	R	R	G	G	R	R	R	R	G	A	R	N	N	R	G	R	G	R	R	G	R	R	R	G
M353	T/C	2	11232226	T	C	T	T	T	T	C	T	C	T	T	C	C	C	T	C	T	C	C	C	C	T	C	C	T	C	C	N	C	C	T	C	C	T	T	C	C	C	C	C	T	C	C	C	C	C
M356	A/G	2	17497082	A	G	G	G	G	G	G	G	G	G	G	G	R	R	G	G	G	G	R	G	R	G	R	G	G	G	R	N	R	G	G	R	R	R	G	R	R	G	R	G	G	G	R	R	R	R
M314	T/C	2	33707937	T	C	Y	Y	Y	Y	C	Y	Y	Y	Y	C	C	Y	Y	Y	T	Y	C	C	C	Y	C	C	Y	C	C	C	C	Y	Y	C	C	Y	T	C	C	C	C	Y	Y	Y	C	C	Y	C
M178	G/A	3	3765302	G	A	G	G	G	G	R	R	R	G	G	R	R	G	G	A	G	G	R	A	G	G	G	G	G	R	R	R	R	R	G	R	R	G	N	R	R	R	A	R	R	A	G	A	R	G
M357	G/A	3	19862435	G	A	R	R	R	R	R	R	A	G	R	R	G	R	R	R	R	R	R	R	R	R	R	A	R	G	R	R	R	A	A	G	G	A	R	G	A	G	R	G	G	G	R	R	R	R
M46	A/G	3	25515552	A	G	R	R	R	R	R	G	R	R	A	R	R	R	R	G	R	R	R	R	G	R	G	R	R	R	R	A	R	R	R	A	R	R	R	R	G	R	R	R	A	R	A	G	A	R
M319	G/T	4	5686436	G	T	K	K	K	K	K	K	K	K	K	K	K	K	K	K	G	K	K	K	K	K	G	K	K	K	K	K	K	G	K	K	K	G	N	K	K	G	K	K	G	T	K	K	K	K
M361	A/G	4	8085138	A	G	N	R	R	R	R	R	R	R	R	R	R	R	R	R	A	G	N	R	G	R	R	R	R	R	R	G	R	A	R	R	R	A	R	G	R	R	G	R	R	G	R	R	R	R
M58	T/C	4	22435296	T	C	C	C	C	C	Y	C	C	C	C	Y	Y	Y	C	Y	C	C	C	C	C	C	C	C	C	C	C	C	C	C	Y	Y	C	C	C	C	C	C	C	Y	C	C	C	C	N	Y
M211	T/C	4	26526299	T	C	Y	Y	Y	Y	Y	Y	Y	Y	Y	Y	Y	Y	T	T	Y	T	T	Y	Y	T	N	Y	T	Y	Y	T	Y	T	Y	T	Y	T	Y	Y	T	Y	Y	T	T	Y	T	Y	Y	Y
M60	A/G	4	30707087	A	G	R	R	R	R	R	R	R	G	G	R	R	R	G	R	G	R	A	A	R	G	R	R	G	R	R	R	R	A	R	R	A	G	N	R	R	G	R	R	A	A	A	R	A	A
M223	G/T	5	13770603	G	T	K	K	K	K	K	K	G	T	K	G	K	G	K	K	K	K	G	G	K	G	G	N	G	K	G	K	K	K	K	K	K	G	G	G	T	G	K	K	N	K	G	T	K	K
M224	A/G	5	17371615	A	G	R	R	N	R	A	R	R	A	R	A	A	R	R	R	R	A	A	A	N	R	A	R	R	A	A	A	A	A	R	R	A	R	N	R	R	R	A	A	R	A	A	A	A	A
M228	T/C	5	28346941	T	C	Y	Y	Y	Y	Y	Y	Y	C	Y	C	C	Y	Y	Y	Y	Y	Y	Y	Y	Y	Y	C	Y	Y	Y	Y	C	Y	Y	C	T	T	Y	C	C	C	C	C	C	Y	C	C	C	C
M230	G/A	6	529931	G	A	R	R	R	R	R	G	A	R	R	G	A	R	G	G	R	A	A	A	R	R	A	G	R	A	A	R	A	A	R	R	R	G	R	A	R	R	R	R	R	A	A	R	R	R
M73	A/C	6	5995006	A	C	M	M	M	M	M	M	M	M	M	M	A	M	M	C	M	M	M	M	M	M	M	M	M	M	M	M	M	M	M	M	C	M	N	M	M	M	C	M	M	M	M	A	M	A
M76	A/G	6	11892147	A	G	R	R	R	R	A	R	R	A	R	A	R	A	A	R	A	R	R	R	R	R	G	G	R	A	R	R	R	A	R	R	R	R	A	A	R	R	R	G	R	A	R	R	R	R
M238	G/A	6	25756440	G	A	G	G	G	G	R	G	R	R	G	R	R	A	G	R	R	R	R	R	R	R	G	R	R	A	R	R	R	R	G	R	A	R	R	R	R	R	R	G	A	R	R	R	R	R
M83	A/G	6	30809492	A	G	R	R	R	R	A	R	A	R	R	R	A	R	R	R	G	A	A	R	R	R	R	A	A	R	R	A	A	R	R	A	R	R	G	R	R	A	A	A	R	A	R	A	G	A
M241	G/T	7	2760544	G	T	K	K	K	K	K	G	K	K	K	K	K	K	K	T	K	T	T	K	K	G	T	T	G	G	K	T	K	T	K	T	K	K	K	K	T	T	K	T	K	K	K	K	T	K
M243	A/G	7	7202089	A	G	R	R	N	R	G	R	R	R	R	A	R	R	R	R	R	G	N	A	G	R	R	R	R	G	R	G	G	N	R	A	G	R	R	R	G	R	G	R	R	G	G	G	G	G
M331	C/G	7	19590130	C	G	S	S	S	S	G	S	S	C	S	S	C	G	C	S	C	S	S	S	G	C	S	S	C	G	S	S	S	S	S	G	G	S	C	G	S	S	S	C	G	G	S	S	C	S
M95	A/G	7	29637678	A	G	R	R	R	R	A	R	A	G	G	A	A	A	G	A	G	A	A	A	A	G	A	A	G	A	A	A	A	A	R	A	A	A	G	A	A	A	A	A	A	A	A	A	A	A
M254	T/C	8	1110662	T	C	Y	Y	C	Y	Y	Y	Y	T	T	Y	Y	Y	T	Y	T	T	Y	Y	Y	Y	Y	Y	Y	Y	Y	Y	T	Y	Y	T	Y	Y	Y	Y	Y	Y	C	Y	Y	Y	Y	T	T	T
M98	A/G	8	4699206	A	G	R	R	R	R	G	A	G	R	A	G	G	G	R	G	R	G	G	G	G	A	G	G	A	G	G	R	G	G	R	G	G	R	R	G	G	G	G	G	G	G	G	G	G	G
M104	T/G	8	17677381	T	G	G	G	G	G	K	K	K	K	G	K	K	G	K	T	K	K	K	K	K	G	K	K	G	K	K	T	K	K	G	K	T	K	N	K	G	K	T	K	K	K	K	K	T	K
M265	C/A	8	26448560	C	A	C	C	C	C	M	C	M	C	C	C	C	C	C	M	C	M	M	M	M	C	M	M	M	M	A	C	M	M	C	M	A	N	N	C	M	M	A	M	M	M	A	M	C	A
M266	G/T	9	3235983	G	T	K	K	K	K	G	G	K	G	G	G	G	G	G	K	G	K	K	K	K	G	K	K	G	K	G	K	G	T	G	T	K	K	G	G	K	G	K	K	G	K	K	G	K	K
M111	A/G	9	8713219	A	G	G	G	G	G	A	G	R	G	G	R	R	A	G	R	G	A	A	A	G	G	R	R	G	R	G	R	R	R	G	R	A	R	G	R	R	R	G	A	R	R	A	R	R	A
M271	C/T	9	11904949	C	T	N	C	C	C	T	C	C	C	C	Y	Y	C	C	T	C	C	C	Y	N	Y	Y	C	Y	Y	C	Y	Y	Y	C	Y	Y	C	Y	Y	Y	Y	T	N	Y	Y	C	Y	Y	Y
M273	C/A	9	14785007	C	A	C	C	M	C	M	C	M	M	C	A	M	C	M	M	M	M	M	M	M	M	M	M	M	M	M	A	M	M	C	M	M	N	N	M	M	M	M	M	M	M	M	M	M	M
M338	G/A	10	434048	G	A	A	A	R	A	R	A	G	R	R	R	R	R	G	R	R	G	G	G	G	G	R	R	R	A	G	G	R	R	R	R	G	R	N	G	G	R	R	G	R	G	G	R	R	R
M339	G/T	10	2477571	G	T	T	T	K	T	T	T	T	K	K	T	T	T	G	T	K	T	T	K	T	K	K	T	K	T	T	T	T	T	T	K	T	K	K	T	T	K	T	T	T	T	T	T	T	T
M342	A/G	10	13604773	A	G	R	G	R	G	G	G	R	R	R	R	R	G	R	G	R	R	R	G	G	R	G	A	R	G	R	R	R	R	R	G	R	A	R	G	G	G	G	R	G	G	R	G	R	R
M283	A/G	10	20224939	A	G	R	R	R	G	G	R	G	R	R	G	G	G	R	G	R	G	G	G	G	R	G	G	R	G	G	G	G	G	R	G	G	R	R	G	G	G	G	G	G	G	G	G	G	G
M345	T/A	11	4424877	T	A	W	W	W	W	W	W	W	T	T	T	W	W	W	W	W	W	W	W	W	T	T	W	T	A	W	W	T	W	T	T	A	T	W	W	W	T	W	T	T	W	T	T	T	T
M289	T/A	11	7860880	T	A	W	W	W	W	W	W	W	W	W	W	W	W	W	W	W	W	W	W	W	W	W	W	A	W	A	A	A	A	T	A	W	W	W	A	A	A	A	W	A	W	W	A	A	A
M292	A/T	11	13747832	A	T	W	W	W	W	W	W	W	W	W	A	A	W	W	W	W	W	W	T	T	W	W	W	W	W	W	W	A	A	A	A	W	W	W	W	T	W	W	A	W	W	W	W	A	W
M296	G/A	11	22246168	G	A	R	R	R	R	R	R	A	R	R	R	A	R	R	R	R	R	R	A	G	R	R	R	A	R	A	R	A	R	A	R	R	A	R	R	G	R	R	R	R	G	R	A	R	A
M299	C/A	12	3234661	C	A	M	C	C	C	M	C	A	C	C	A	N	C	C	M	C	M	M	M	M	C	A	M	C	M	A	M	A	M	C	C	M	C	C	M	M	A	C	M	M	M	M	M	M	C
M349	A/G	12	8036070	A	G	R	R	G	G	G	R	R	R	R	R	R	G	R	R	A	R	G	R	G	G	G	G	G	G	G	R	R	G	G	R	G	A	A	R	G	G	G	R	G	G	G	R	R	R
M305	T/C	12	23063388	T	C	Y	Y	Y	Y	Y	T	T	Y	T	Y	Y	Y	Y	Y	Y	T	Y	Y	Y	T	Y	Y	T	Y	Y	Y	C	Y	T	C	Y	T	Y	C	Y	Y	Y	Y	C	Y	T	C	T	C
[truncated: 149 more columns]
