# Supplementary material for: Selection and Validation of 48 KASP Markers for Variety Identification and Breeding Guidance in Conventional and Hybrid Rice (Oryza sativa L.)
Source: Rice (N Y). 2022 Sep 24;15:48. doi: 10.1186/s12284-022-00594-0 (PMC9509510; doi:10.1186/s12284-022-00594-0)
Supplement: Supplementary file 10 — Additional file 10: Table S10 The list of conventional japonica after deleting the possible redundant sib lines from the same breeding institutes. [file 12284_2022_594_MOESM10_ESM.xlsx]

## Sheet: japonica conventional varieties
Supplementary Table 10 The list of conventional japonica after deleting the possible redundant sib lines from the same breeding institutes.
VARIETY	SUBPOPULATION	CONVENTIONAL/HYBRID
J616	JAPONICA	CONVENTIONAL VARIETY
J1025	JAPONICA	CONVENTIONAL VARIETY
J315	JAPONICA	CONVENTIONAL VARIETY
J99	JAPONICA	CONVENTIONAL VARIETY
J105	JAPONICA	CONVENTIONAL VARIETY
J104	JAPONICA	CONVENTIONAL VARIETY
J311	JAPONICA	CONVENTIONAL VARIETY
J793	JAPONICA	CONVENTIONAL VARIETY
J838	JAPONICA	CONVENTIONAL VARIETY
J848	JAPONICA	CONVENTIONAL VARIETY
J1002	JAPONICA	CONVENTIONAL VARIETY
J1004	JAPONICA	CONVENTIONAL VARIETY
J1009	JAPONICA	CONVENTIONAL VARIETY
J858	JAPONICA	CONVENTIONAL VARIETY
J1012	JAPONICA	CONVENTIONAL VARIETY
J868	JAPONICA	CONVENTIONAL VARIETY
J869	JAPONICA	CONVENTIONAL VARIETY
J872	JAPONICA	CONVENTIONAL VARIETY
J874	JAPONICA	CONVENTIONAL VARIETY
J875	JAPONICA	CONVENTIONAL VARIETY
J876	JAPONICA	CONVENTIONAL VARIETY
J877	JAPONICA	CONVENTIONAL VARIETY
J878	JAPONICA	CONVENTIONAL VARIETY
J881	JAPONICA	CONVENTIONAL VARIETY
J884	JAPONICA	CONVENTIONAL VARIETY
J885	JAPONICA	CONVENTIONAL VARIETY
J887	JAPONICA	CONVENTIONAL VARIETY
J888	JAPONICA	CONVENTIONAL VARIETY
J889	JAPONICA	CONVENTIONAL VARIETY
J891	JAPONICA	CONVENTIONAL VARIETY
J896	JAPONICA	CONVENTIONAL VARIETY
J903	JAPONICA	CONVENTIONAL VARIETY
J904	JAPONICA	CONVENTIONAL VARIETY
J905	JAPONICA	CONVENTIONAL VARIETY
J916	JAPONICA	CONVENTIONAL VARIETY
J917	JAPONICA	CONVENTIONAL VARIETY
J922	JAPONICA	CONVENTIONAL VARIETY
J935	JAPONICA	CONVENTIONAL VARIETY
J940	JAPONICA	CONVENTIONAL VARIETY
J947	JAPONICA	CONVENTIONAL VARIETY
J949	JAPONICA	CONVENTIONAL VARIETY
J58	JAPONICA	CONVENTIONAL VARIETY
J1029	JAPONICA	CONVENTIONAL VARIETY
J316	JAPONICA	CONVENTIONAL VARIETY
J1016	JAPONICA	CONVENTIONAL VARIETY
J1071	JAPONICA	CONVENTIONAL VARIETY
J1131	JAPONICA	CONVENTIONAL VARIETY
J448	JAPONICA	CONVENTIONAL VARIETY
J1031	JAPONICA	CONVENTIONAL VARIETY
J726	JAPONICA	CONVENTIONAL VARIETY
J652	JAPONICA	CONVENTIONAL VARIETY
J376	JAPONICA	CONVENTIONAL VARIETY
J1032	JAPONICA	CONVENTIONAL VARIETY
J1035	JAPONICA	CONVENTIONAL VARIETY
J330	JAPONICA	CONVENTIONAL VARIETY
J78	JAPONICA	CONVENTIONAL VARIETY
J1036	JAPONICA	CONVENTIONAL VARIETY
J666	JAPONICA	CONVENTIONAL VARIETY
J1037	JAPONICA	CONVENTIONAL VARIETY
J582	JAPONICA	CONVENTIONAL VARIETY
J1045	JAPONICA	CONVENTIONAL VARIETY
J574	JAPONICA	CONVENTIONAL VARIETY
J118	JAPONICA	CONVENTIONAL VARIETY
J648	JAPONICA	CONVENTIONAL VARIETY
J80	JAPONICA	CONVENTIONAL VARIETY
J341	JAPONICA	CONVENTIONAL VARIETY
J1084	JAPONICA	CONVENTIONAL VARIETY
J1056	JAPONICA	CONVENTIONAL VARIETY
J321	JAPONICA	CONVENTIONAL VARIETY
J649	JAPONICA	CONVENTIONAL VARIETY
J614	JAPONICA	CONVENTIONAL VARIETY
J1080	JAPONICA	CONVENTIONAL VARIETY
J717	JAPONICA	CONVENTIONAL VARIETY
J1085	JAPONICA	CONVENTIONAL VARIETY
J1086	JAPONICA	CONVENTIONAL VARIETY
J501	JAPONICA	CONVENTIONAL VARIETY
J728	JAPONICA	CONVENTIONAL VARIETY
J458	JAPONICA	CONVENTIONAL VARIETY
J1089	JAPONICA	CONVENTIONAL VARIETY
J1095	JAPONICA	CONVENTIONAL VARIETY
J239	JAPONICA	CONVENTIONAL VARIETY
J663	JAPONICA	CONVENTIONAL VARIETY
J116	JAPONICA	CONVENTIONAL VARIETY
J573	JAPONICA	CONVENTIONAL VARIETY
J503	JAPONICA	CONVENTIONAL VARIETY
J327	JAPONICA	CONVENTIONAL VARIETY
J718	JAPONICA	CONVENTIONAL VARIETY
J77	JAPONICA	CONVENTIONAL VARIETY
J513	JAPONICA	CONVENTIONAL VARIETY
J240	JAPONICA	CONVENTIONAL VARIETY
J515	JAPONICA	CONVENTIONAL VARIETY
J628	JAPONICA	CONVENTIONAL VARIETY
J427	JAPONICA	CONVENTIONAL VARIETY
J1108	JAPONICA	CONVENTIONAL VARIETY
J1109	JAPONICA	CONVENTIONAL VARIETY
J1110	JAPONICA	CONVENTIONAL VARIETY
J608	JAPONICA	CONVENTIONAL VARIETY
J345	JAPONICA	CONVENTIONAL VARIETY
J424	JAPONICA	CONVENTIONAL VARIETY
J607	JAPONICA	CONVENTIONAL VARIETY
J603	JAPONICA	CONVENTIONAL VARIETY
J409	JAPONICA	CONVENTIONAL VARIETY
J1116	JAPONICA	CONVENTIONAL VARIETY
J241	JAPONICA	CONVENTIONAL VARIETY
J1117	JAPONICA	CONVENTIONAL VARIETY
J408	JAPONICA	CONVENTIONAL VARIETY
J425	JAPONICA	CONVENTIONAL VARIETY
J1121	JAPONICA	CONVENTIONAL VARIETY
J1118	JAPONICA	CONVENTIONAL VARIETY
J1122	JAPONICA	CONVENTIONAL VARIETY
J1123	JAPONICA	CONVENTIONAL VARIETY
J1125	JAPONICA	CONVENTIONAL VARIETY
J360	JAPONICA	CONVENTIONAL VARIETY
J220	JAPONICA	CONVENTIONAL VARIETY
J1126	JAPONICA	CONVENTIONAL VARIETY
J535	JAPONICA	CONVENTIONAL VARIETY
J595	JAPONICA	CONVENTIONAL VARIETY
J438	JAPONICA	CONVENTIONAL VARIETY
J1088	JAPONICA	CONVENTIONAL VARIETY
