# Supplementary material for: Selection and Validation of 48 KASP Markers for Variety Identification and Breeding Guidance in Conventional and Hybrid Rice (Oryza sativa L.)
Source: Rice (N Y). 2022 Sep 24;15:48. doi: 10.1186/s12284-022-00594-0 (PMC9509510; doi:10.1186/s12284-022-00594-0)
Supplement: Supplementary file 11 — Additional file 11: Table S11 The result of CV error produced by Admixture. [file 12284_2022_594_MOESM11_ESM.xlsx]

## Sheet: CV error
Supplementary Table 11 The result of CV error produced by Admixture.
K	CV error
(K=1):	0.74496
(K=2):	0.42633
(K=3):	0.51647
(K=4):	0.66453
(K=5):	0.71638
(K=6):	0.76977
(K=7):	0.72957
(K=8):	0.65812
(K=9):	0.77181
