# Supplementary material for: Selection and Validation of 48 KASP Markers for Variety Identification and Breeding Guidance in Conventional and Hybrid Rice (Oryza sativa L.)
Source: Rice (N Y). 2022 Sep 24;15:48. doi: 10.1186/s12284-022-00594-0 (PMC9509510; doi:10.1186/s12284-022-00594-0)
Supplement: Supplementary file 12 — Additional file 12: Table S12 The result of PCA of 325 conventional varieties using 48 KASP markers. [file 12284_2022_594_MOESM12_ESM.xlsx]

## Sheet: PCA
Supplementary Table 12 The result of PCA of 325 conventional varieties using 48 KASP markers.
Taxa	PC1	PC2	PC3
I1138	-4.13971	-1.07678	-0.359914
I188	-4.54504	0.736002	-0.116245
I189	-3.66991	0.449082	-0.130104
I198	-4.29079	0.667365	0.778906
I203	-3.63013	-0.781898	-0.643137
I204	-3.7233	-0.736967	-0.202316
I231	-4.07021	-1.01525	-0.332481
I25	-3.52201	0.597266	-0.272269
I27	-3.58445	0.816021	0.0530403
I29	-3.21679	0.763832	-0.141608
I336	-3.80797	-0.119453	-0.114279
I34	-2.85442	-0.345362	-0.351712
I366	-4.34951	-0.917294	-0.221783
I368	-3.98793	-0.0129698	-0.385552
I369	-3.72859	-1.20308	-0.323106
I370	-3.65571	0.138928	-0.484959
I38	-3.77659	0.00395776	1.06063
I42	-2.88969	-0.264934	-0.250744
I48	-2.87608	0.264032	0.0531885
I49	-3.23822	0.13205	1.13924
I56	-2.4424	0.13368	1.13426
I590	-3.85732	-1.18545	-0.417265
I622	-3.86375	-0.0598913	-0.274495
I700	-3.93884	-0.149014	-0.211452
I706	-3.86279	-0.182886	-0.167234
I730	-4.17343	0.44866	0.876645
I739	-3.42575	-0.860232	-0.465504
I770	-3.76097	-0.702873	-0.588549
I773	-3.09479	0.645461	-0.168027
I809	-3.02112	0.976211	0.360308
I810	-3.95668	0.428859	0.160134
I811	-2.00135	1.06507	-0.0212508
I880	-3.62296	0.29481	0.0470348
I890	-3.29821	0.238911	0.0498903
I899	-4.18224	0.639385	-0.21942
I906	-3.56869	0.704469	0.450855
I909	-3.2156	-0.537777	0.111428
I912	-4.47024	0.501585	-0.288183
I920	-2.88273	0.926319	0.154888
I926	-3.93926	-0.785835	-0.510509
I928	-4.04394	-0.842801	-0.151581
I929	-4.02837	-0.0184966	0.530007
I930	-3.68901	0.49995	-0.349788
I931	-4.02677	-0.73544	-0.518624
I933	-3.58026	-0.0245604	-0.406966
I934	-3.53812	0.170599	-0.451018
I936	-0.608445	0.494784	0.810362
I937	-3.37629	-0.918622	-0.0995051
I938	-3.88783	-0.795801	0.840971
I939	-3.55727	0.0268686	0.722582
I943	-3.33029	0.572837	0.957235
I944	-3.87762	0.120373	0.0340688
I945	-3.3532	0.428566	-0.350877
J1002	0.846987	0.348023	0.600292
J1004	0.931136	0.449946	-0.363732
J1009	0.692764	0.523878	-0.339396
J1012	0.919627	-0.439956	-0.47236
J1016	-3.63899	-0.508021	-0.321339
J1025	0.828989	-0.407419	-0.432187
J1029	0.697513	-0.457557	0.492977
J1030	0.602125	0.556415	-0.299223
J1031	0.739302	-0.739408	0.744007
J1032	0.789485	-0.489976	0.452653
J1035	0.931136	0.449946	-0.363732
J1036	0.75874	-0.596852	-0.585096
J1037	0.937625	0.315485	0.560119
J1038	0.409527	0.653806	-0.142387
J1039	0.787838	0.533795	-0.361811
J104	0.95696	-0.436646	-0.476606
J1042	0.714302	-0.388803	-0.439061
J1045	0.561155	-0.432373	-0.3538
J105	0.587109	0.524106	-0.355919
J1052	0.931136	0.449946	-0.363732
J1055	1.00078	-0.567796	0.443
J1056	0.906095	-0.593427	0.456582
J1058	0.753109	0.677693	-0.394801
J106	0.829011	-0.553492	0.442581
J1061	0.95696	-0.436646	-0.476606
J1065	0.95696	-0.436646	-0.476606
J1066	0.714973	-0.266857	-0.330854
J1068	1.00078	-0.567796	0.443
J107	0.528707	0.316955	-0.374195
J1070	0.95696	-0.436646	-0.476606
J1071	0.749198	0.570944	-0.327551
J1072	0.649865	0.460592	0.656463
J1073	0.825171	0.537106	-0.366056
J1074	0.856498	0.573519	-0.309073
J1075	0.850994	-0.349486	-0.47893
J1076	0.419707	0.238322	-0.486605
J1077	0.72175	0.512591	-0.347858
J1078	0.947961	0.384671	0.0966131
J1079	0.880271	0.293165	0.569456
J108	0.919627	-0.439956	-0.47236
J1080	0.75592	-0.359404	-0.456515
J1083	0.728574	-0.546612	0.548759
J1084	0.777589	0.463177	-0.366093
J1085	0.836449	0.424315	-0.350149
J1086	0.664762	-0.378576	0.750073
J1088	0.74277	0.343489	-0.115408
J1089	0.706145	-0.793067	-0.303359
J1090	0.639837	-0.883547	0.764952
J1091	0.0598445	0.243192	0.973971
J1092	0.149069	0.319174	1.0525
J1094	0.603409	0.564405	0.792578
J1095	0.819646	-0.545346	-0.489856
J1096	0.862273	-0.462277	-0.463023
J1097	0.95696	-0.436646	-0.476606
J1098	0.744992	0.428072	0.19538
J1100	0.855164	0.483784	-0.325226
J1101	0.800129	-0.506267	0.454258
J1102	1.00078	-0.567796	0.443
J1103	0.843768	0.473534	-0.314885
J1104	0.738771	0.25178	0.437326
J1105	0.95696	-0.436646	-0.476606
J1108	0.723967	-0.483272	-0.458944
J1109	0.786209	0.135659	0.660188
J1110	0.706142	0.447067	-0.324348
J1111	0.426867	-0.308383	0.714318
J1112	0.95696	-0.436646	-0.476606
J1113	0.89012	0.324886	0.594482
J1114	0.825171	0.537106	-0.366056
J1115	0.620574	0.488807	-0.351421
J1116	0.737445	0.536715	-0.294347
J1117	0.848403	0.48473	-0.323819
J1118	0.853036	0.473457	-0.325293
J1119	0.82584	0.47102	-0.308927
J1120	0.931136	0.449946	-0.363732
J1121	0.365627	-0.479379	-0.379203
J1122	0.862273	-0.462277	-0.463023
J1123	0.825171	0.537106	-0.366056
J1124	0.69329	-0.64001	0.716259
J1125	0.719447	0.302929	-0.441621
J1126	0.924872	-0.533992	-0.352253
J1128	0.931136	0.449946	-0.363732
J1129	0.880271	0.293165	0.569456
J1130	0.765946	-0.75428	0.743793
J1131	0.862273	-0.462277	-0.463023
J1134	0.466468	-0.458004	-0.340217
J116	0.808514	-0.589748	-0.590886
J117	0.840999	0.441949	-0.37104
J118	0.771706	-0.526147	-0.533374
J120	0.95696	-0.436646	-0.476606
J217	0.735198	-0.409347	0.682029
J218	0.844737	0.16462	0.439651
J220	0.804546	-0.58045	0.510254
J221	0.691376	-0.278197	-0.237577
J222	0.800915	0.29577	-0.479955
J223	0.71793	-0.530321	0.547154
J224	1.00078	-0.567796	0.443
J226	0.924809	-0.533958	0.481505
J227	0.753615	0.496762	-0.271554
J236	0.800915	0.29577	-0.479955
J239	0.754049	0.230698	-0.0995016
J240	0.931136	0.449946	-0.363732
J241	0.95696	-0.436646	-0.476606
J242	0.974958	0.318796	0.555874
J243	0.931136	0.449946	-0.363732
J244	0.787761	0.462577	-0.367177
J245	0.68527	-0.5312	-0.176553
J246	0.67072	-0.365479	-0.493547
J247	0.574012	-0.370219	-0.4816
J248	0.936605	-0.762488	0.691705
J249	0.931136	0.449946	-0.363732
J250	0.812105	0.443446	-0.358663
J251	0.67072	-0.365479	-0.493547
J257	0.86696	0.255255	-0.115026
J271	0.795361	-0.422941	-0.478109
J272	0.724959	-0.570977	-0.476274
J277	0.880271	0.293165	0.569456
J311	0.587924	0.63039	-0.208614
J315	0.661441	0.223896	0.798809
J316	0.769701	-0.655295	-0.211291
J319	0.00428002	0.505086	1.15429
J320	0.672239	-0.707563	0.104977
J321	0.0665447	0.255747	0.883611
J323	0.294425	0.355765	0.99013
J327	-0.018533	0.97371	-0.336562
J328	0.844049	-0.461203	-0.461081
J330	0.974958	0.318796	0.555874
J331	0.774306	0.380325	0.567132
J339	0.108945	0.643261	-0.0792345
J341	0.730484	0.511475	-0.352474
J342	0.685948	-0.62968	0.521926
J344	0.880271	0.293165	0.569456
J345	0.825171	0.537106	-0.366056
J346	0.652568	0.52554	-0.380448
J360	-0.313149	0.860577	-0.203408
J376	0.756307	-0.375117	-0.465348
J388	0.655855	-0.603387	-0.60732
J389	0.760253	0.437381	-0.378223
J390	0.931136	0.449946	-0.363732
J391	0.387634	0.236586	0.377033
J408	0.363633	0.50368	0.826071
J409	0.430737	0.452948	-0.143252
J424	0.730096	0.527188	-0.343641
J425	0.931136	0.449946	-0.363732
J427	0.931136	0.449946	-0.363732
J438	0.447507	-0.112371	0.659457
J446	0.75705	0.232587	-0.113974
J448	0.954042	-0.436745	-0.476503
J449	0.48716	0.560228	-0.258733
J458	0.974958	0.318796	0.555874
J459	0.931136	0.449946	-0.363732
J47	0.932783	-0.573826	0.450732
J501	0.750634	-0.691603	0.511278
J503	0.649085	-0.497346	-0.596876
J505	0.526999	0.553142	-0.236297
J511	0.868993	0.405956	0.553549
J513	0.974958	0.318796	0.555874
J514	0.889262	-0.775303	0.698496
J515	0.931136	0.449946	-0.363732
J516	0.95696	-0.436646	-0.476606
J522	0.596689	-0.303828	-0.223994
J523	0.836449	0.424315	-0.350149
J524	0.931136	0.449946	-0.363732
J525	0.974958	0.318796	0.555874
J526	0.910782	0.124105	0.804579
J527	0.931136	0.449946	-0.363732
J528	0.931136	0.449946	-0.363732
J532	0.855164	0.483784	-0.325226
J534	0.934887	-0.0809202	0.498275
J535	1.00078	-0.567796	0.443
J546	0.936605	-0.762488	0.691705
J564	0.880271	0.293165	0.569456
J565	0.738771	0.25178	0.437326
J566	0.915354	0.253788	0.709954
J567	0.800915	0.29577	-0.479955
J571	0.736738	0.101079	-0.231249
J573	0.458299	0.129296	0.895722
J574	0.839248	0.44189	-0.370978
J576	0.885272	-0.430331	-0.478328
J577	0.856	-0.462491	-0.462802
J58	0.113631	-0.358254	-0.387355
J582	0.267453	-0.863391	-0.279813
J592	0.87056	-0.721972	0.326777
J594	0.786818	-0.544178	-0.230224
J595	0.968694	-0.665142	0.567353
J596	0.974958	0.318796	0.555874
J598	0.620412	-0.845779	0.395055
J60	0.931136	0.449946	-0.363732
J603	0.550114	-0.495455	-0.543065
J605	0.95696	-0.436646	-0.476606
J606	0.826739	-0.590822	-0.592828
J607	0.786489	0.501443	-0.311787
J608	0.894816	-0.480636	0.440675
J609	0.17611	-0.425633	-0.265087
J610	0.765647	0.396801	0.5514
J614	-3.19148	0.518325	0.122261
J616	0.848216	-0.555478	0.439879
J617	0.831583	0.331427	0.552428
J627	0.890872	-0.590464	0.444052
J628	0.826739	-0.590822	-0.592828
J638	0.83064	-0.675328	0.689381
J639	0.650411	0.497895	-0.340299
J640	0.974958	0.318796	0.555874
J644	0.800915	0.29577	-0.479955
J645	-2.00773	0.222716	0.270527
J647	0.95696	-0.436646	-0.476606
J648	0.894816	-0.480636	0.440675
J649	0.974958	0.318796	0.555874
J650	0.655539	0.425071	-0.380781
J652	0.818094	-0.5875	-0.591965
J66	0.824785	-0.637367	-0.220168
J662	0.994509	-0.56801	0.443221
J663	0.754668	-0.641489	0.727886
J664	0.974958	0.318796	0.555874
J665	0.906095	-0.593427	0.456582
J666	0.825171	0.537106	-0.366056
J667	0.579962	0.526974	-0.35331
J668	0.660375	0.3178	0.570971
J669	0.974958	0.318796	0.555874
J670	0.659374	0.461611	-0.355266
J671	0.652655	0.470917	-0.257751
J674	0.974958	0.318796	0.555874
J68	0.919627	-0.439956	-0.47236
J69	0.789485	-0.489976	0.452653
J70	0.809471	-0.77574	0.703554
J717	0.95696	-0.436646	-0.476606
J718	0.994509	-0.56801	0.443221
J724	0.95696	-0.436646	-0.476606
J725	0.484466	0.297438	0.692262
J726	0.95696	-0.436646	-0.476606
J728	0.753304	0.413525	-0.353942
J736	1.00078	-0.567796	0.443
J77	0.95696	-0.436646	-0.476606
J78	0.931136	0.449946	-0.363732
J793	0.113782	0.500314	0.850741
J794	0.0166314	0.572689	0.222522
J795	0.252731	0.455318	-0.380503
J798	0.375061	-0.675765	0.335651
J80	0.693549	-0.93177	0.657011
J802	0.937625	0.315485	0.560119
J838	0.690707	0.47259	-0.252143
J848	0.553499	0.645428	-0.247242
J858	0.919627	-0.439956	-0.47236
J86	0.931136	0.449946	-0.363732
J868	0.844919	-0.428533	-0.463704
J869	0.937625	0.315485	0.560119
J872	0.660202	-0.429222	-0.453073
J874	0.931136	0.449946	-0.363732
J875	0.771483	0.287565	-0.0769433
J876	0.931136	0.449946	-0.363732
J877	0.919627	-0.439956	-0.47236
J878	0.692354	-0.551182	0.562321
J88	0.931136	0.449946	-0.363732
J881	-2.13257	0.213928	0.693171
J884	0.937625	0.315485	0.560119
J885	0.679901	-0.554412	0.561394
J887	0.357855	0.612859	-0.0781121
J888	0.787838	0.533795	-0.361811
J889	0.503433	-0.00985121	0.0370156
J891	0.931136	0.449946	-0.363732
J896	0.419824	-0.444905	-0.337729
J90	0.931136	0.449946	-0.363732
J903	0.141581	0.593673	-0.0886356
J904	0.787838	0.533795	-0.361811
J905	0.919627	-0.439956	-0.47236
J916	0.699485	0.201924	0.814232
J917	0.831274	-0.771828	0.703683
J922	0.932783	-0.573826	0.450732
J935	-2.89521	0.374246	-0.345418
J940	0.937625	0.315485	0.560119
J947	0.224594	0.52649	-0.344766
J949	0.937625	0.315485	0.560119
J99	0.974958	0.318796	0.555874
