# Supplementary material for: Selection and Validation of 48 KASP Markers for Variety Identification and Breeding Guidance in Conventional and Hybrid Rice (Oryza sativa L.)
Source: Rice (N Y). 2022 Sep 24;15:48. doi: 10.1186/s12284-022-00594-0 (PMC9509510; doi:10.1186/s12284-022-00594-0)
Supplement: Supplementary file 13 — Additional file 13: Table S13 The reference allele frequency. [file 12284_2022_594_MOESM13_ESM.xlsx]

## Sheet: 50markers
Supplementary Table 13 The reference allele frequency.
Marker ID	Chromosome	Position	The reference allele frequency		The percentages of reference allele frequency		Average percentages of reference allele frequency of each chromosome in Japonica
			Japonica	Indica	Japonica	Indica
M2	1	2900077	0.862069	0.415094	0.674987	0.325013	0.805146
M13	1	19385818	0.87037	0.365385	0.704323	0.295677
M14	1	22839526	0.991903	0.115385	0.895795	0.104205
M21	1	37030733	0.981618	0.0566038	0.94548	0.0545199
M24	2	786788	0.995984	0.145833	0.87228	0.12772	0.848485
M26	2	2819095	0.983806	0.265306	0.787604	0.212396
M353	2	11232226	0.981481	0.132075	0.881393	0.118607
M356	2	17497082	0.996269	0.266667	0.788852	0.211148
M314	2	33707937	0.981343	0.0943396	0.912298	0.0877021
M178	3	3765302	0.996255	0.413043	0.706915	0.293085	0.697047
M357	3	19862435	0.992565	0.433962	0.695791	0.304209
M46	3	25515552	0.795455	0.36	0.688434	0.311566
M319	4	5686436	1	0.413043	0.707692	0.292308	0.823904
M361	4	8085138	1	0.1875	0.842105	0.157895
M58	4	22435296	1	0.14	0.877193	0.122807
M211	4	26526299	1	0.2	0.833333	0.166667
M60	4	30707087	0.996241	0.163265	0.859194	0.140806
M223	5	13770603	0.962547	0.276596	0.776785	0.223215	0.810963
M224	5	17371615	0.931034	0.0196078	0.979374	0.0206259
M228	5	28346941	0.98513	0.470588	0.676731	0.323269
M230	6	529931	0.988889	0.461538	0.681791	0.318209	0.712434
M73	6	5995006	0.985019	0.255319	0.794154	0.205846
M76	6	11892147	0.977695	0.479167	0.671097	0.328903
M238	6	25756440	0.988848	0.326923	0.751535	0.248465
M83	6	30809492	0.966165	0.489796	0.663593	0.336407
M241	7	2760544	0.982759	0.26	0.790788	0.209212	0.84077
M243	7	7202089	0.990521	0.285714	0.776127	0.223873
M331	7	19590130	0.932075	0.211538	0.815026	0.184974
M95	7	29637678	0.98155	0.0188679	0.98114	0.01886
M254	8	1110662	0.801932	0.333333	0.706383	0.293617	0.833631
M98	8	4699206	0.97786	0.0566038	0.945282	0.054718
M104	8	17677381	0.992537	0.255319	0.795394	0.204606
M265	8	26448560	0.985782	0.125	0.887467	0.112533
M266	9	3235983	0.99631	0.288462	0.775476	0.224524	0.834132
M111	9	8713219	0.977778	0.269231	0.784099	0.215901
M271	9	11904949	0.995238	0.285714	0.776952	0.223048
M273	9	14785007	1	0	1	0
M338	10	434048	0.93985	0.333333	0.738189	0.261811	0.901837
M339	10	2477571	0.897119	0.0192308	0.979014	0.0209863
M342	10	13604773	0.969925	0.0961538	0.909806	0.090194
M283	10	20224939	0.958801	0.0192308	0.980337	0.0196627
M345	11	4424877	0.553846	0.346154	0.615385	0.384615	0.753533
M289	11	7860880	0.971564	0.285714	0.772752	0.227248
M292	11	13747832	0.98893	0.346154	0.740725	0.259275
M296	11	22246168	0.907767	0.117647	0.885269	0.114731
M299	12	3234661	0.947867	0.1875	0.834855	0.165145	0.770623
M349	12	8036070	0.614504	0.192308	0.761645	0.238355
M305	12	23063388	0.966667	0.384615	0.71537	0.28463
