# Supplementary material for: Selection and Validation of 48 KASP Markers for Variety Identification and Breeding Guidance in Conventional and Hybrid Rice (Oryza sativa L.)
Source: Rice (N Y). 2022 Sep 24;15:48. doi: 10.1186/s12284-022-00594-0 (PMC9509510; doi:10.1186/s12284-022-00594-0)
Supplement: Supplementary file 14 — Additional file 14: Table S14 The result of Loglikelihood (LK) produced by Admixture. [file 12284_2022_594_MOESM14_ESM.xlsx]

## Sheet: deltaK
Supplementary Table 14 The result of Loglikelihood (LK) produced by Admixture.
K	Loglikelihood(LK)	deltaK
(K=1):	-9708.15
(K=2):	-9056.14	8.34542e-06
(K=3):	-8752.62	1.53874e-06
(K=4):	-8475.41	2.82585e-06
(K=5):	-8281.54	2.41688e-06
(K=6):	-8151.33	2.60782e-08
(K=7):	-8020.62	1.00815e-06
(K=8):	-7918.18	2.97692e-07
(K=9):	-7822.71	3.23349e-06
