# Supplementary material for: Selection and Validation of 48 KASP Markers for Variety Identification and Breeding Guidance in Conventional and Hybrid Rice (Oryza sativa L.)
Source: Rice (N Y). 2022 Sep 24;15:48. doi: 10.1186/s12284-022-00594-0 (PMC9509510; doi:10.1186/s12284-022-00594-0)
Supplement: Supplementary file 15 — Additional file 15: Table S15 The result of PCA of 193 hybrid varieties using 48 KASP markers. [file 12284_2022_594_MOESM15_ESM.xlsx]

## Sheet: PCA
Supplementary Table 15 The result of PCA of 193 hybrid varieties using 48 KASP markers.
Taxa	PC1	PC2	PC3
I100	-0.690378	0.805456	0.578053
I110	-0.702359	0.292499	-0.717762
I1135	-0.480011	0.466519	0.839965
I127	-0.299489	-0.67674	-0.0318903
I137	0.0980656	-0.968756	0.649239
I150	-0.0447966	1.17842	0.260193
I190	-0.853795	1.06253	0.393503
I192	-0.57622	1.0689	0.0971303
I194	0.0475963	-0.109319	-0.549816
I195	0.0223371	0.848047	0.317586
I196	-0.102362	-0.190488	0.161972
I197	-0.600413	1.30776	0.117369
I201	-0.0603753	0.182942	0.709612
I202	0.428883	0.859435	-0.200589
I206	-0.239987	-0.80164	0.70784
I207	-0.235891	0.174975	-0.112435
I208	0.10342	-0.940812	0.215604
I210	-0.151661	-0.459449	0.390844
I211	0.228097	0.593728	0.718426
I229	-0.300676	0.336012	-0.770574
I230	-0.461762	0.263968	-0.361312
I232	-0.480504	0.357812	-1.11287
I233	0.334443	-1.02957	0.621657
I234	-0.899406	0.218619	0.077481
I235	-0.269882	-0.499241	-0.205211
I261	0.221512	-0.101141	0.910476
I300	0.0899086	1.25734	0.480448
I333	-0.370814	-0.587599	0.679587
I335	0.594912	0.818868	0.378863
I337	0.0476586	0.205786	0.18259
I338	-0.64654	1.53066	0.542731
I347	-0.477684	1.11843	0.789751
I348	-0.470968	1.08574	0.752776
I353	-0.257814	0.128889	-0.38126
I355	-0.190294	0.469858	-0.188507
I357	-1.01592	0.278841	-0.362221
I358	-0.170294	-0.492446	0.406189
I359	0.426406	0.683509	0.965994
I365	-0.327942	-0.22899	0.189233
I367	0.142239	-0.329404	0.675873
I377	-0.438651	0.972437	-0.577501
I378	-1.00505	0.410751	-0.780447
I379	-0.318398	0.0227611	-0.408356
I381	-0.536981	-0.625827	0.0246538
I414	0.198634	0.610783	0.303074
I415	0.0240172	0.966248	1.01026
I429	0.00966339	1.17053	-0.522366
I434	-0.415237	0.283999	-0.598399
I536	-0.507817	-0.257936	-0.893505
I537	0.213562	0.45216	0.882664
I553	0.0777148	-0.512501	-0.166425
I554	0.196014	-0.31893	1.02623
I555	0.0658884	0.462862	-0.0791758
I556	-0.0209475	-0.999307	0.65067
I559	-0.139747	-0.666433	0.153032
I560	-0.0372291	-0.453066	0.130608
I568	-0.742854	1.12805	0.714916
I569	-0.232165	0.733301	-0.013873
I572	-0.0734731	-0.29484	-0.612632
I579	-0.223482	0.0195312	0.823488
I580	0.00592395	-0.207945	0.505681
I581	0.391584	-0.493893	0.270642
I584	-0.255615	-0.645404	0.545562
I585	-0.263716	0.165282	0.561652
I586	0.172182	0.132436	-0.378415
I588	0.0844891	-0.955391	0.28044
I589	-0.509269	-0.220697	-0.669409
I613	-0.768021	-0.210216	0.367192
I615	0.10854	0.26343	-0.49545
I618	-0.601513	-0.398843	-0.536136
I619	-0.244601	-0.847301	0.336016
I620	-0.0737243	-0.257396	0.693411
I621	-0.295008	0.0883916	-0.901137
I624	-0.757303	0.752469	0.589226
I625	-0.426105	-0.144767	-0.459952
I630	2.17738	-0.245405	-0.107699
I635	-0.759153	-0.153582	-0.957178
I653	-0.352107	-0.414646	0.648352
I654	0.266464	-0.311861	0.220042
I655	-0.0695895	-0.214942	-0.234553
I656	0.388542	0.071609	0.0621785
I657	0.392415	0.00847424	-0.231833
I658	-0.243542	-0.780657	0.0863522
I659	-0.250646	-0.840935	-0.222662
I675	-0.755031	0.152857	-0.786762
I676	-0.467501	-0.018632	-0.523761
I677	-0.195278	-0.20993	-0.154711
I679	-0.226562	-0.51188	0.301187
I680	-0.0255869	-0.124766	-0.232423
I683	-0.145081	-1.31348	0.287471
I684	-0.819369	-0.0180073	-0.446496
I686	-0.156687	-0.970784	0.23791
I690	-0.333268	-0.313875	-0.0395464
I693	-0.177562	0.787674	0.671599
I694	0.303973	-0.443667	0.786553
I695	-0.0914238	0.750256	-0.0942694
I698	-0.163297	-0.210551	0.620794
I704	0.0609368	0.31628	0.205092
I705	-0.272986	-0.359766	-0.324365
I707	-0.491058	1.16184	0.0316294
I708	-0.515734	0.312666	-0.815972
I709	-0.704311	0.819482	-0.406165
I710	-0.48893	0.225007	-0.498699
I714	0.0736713	0.145977	0.839947
I719	0.0819953	0.0635664	0.313102
I727	-0.0724455	-0.638162	0.626078
I733	-0.0548268	-0.933736	0.347784
I734	-0.169872	-0.659794	0.063846
I735	-0.698372	-0.491777	0.315644
I740	0.030569	0.60166	0.655926
I742	0.353797	-0.117456	-0.400623
I743	-0.275093	0.366028	-0.487326
I744	-0.469608	-0.122422	-0.345456
I745	0.0856392	-0.0364369	0.583196
I746	-0.151734	-0.143665	-0.768839
I747	-0.0636875	-0.0966458	-0.0101597
I748	0.431198	0.36503	-0.13528
I749	0.478806	0.568397	-0.0314732
I750	0.147826	0.201968	-0.657145
I751	-0.0220896	-0.492483	0.207163
I752	-0.362332	-0.583165	-0.365144
I754	0.209146	0.423702	0.0694523
I755	0.194626	0.0731601	0.038345
I756	-0.54798	0.422904	-0.615898
I757	-0.299009	-0.402288	-0.193113
I758	-0.181288	-0.310717	-0.0801306
I759	-0.465137	-0.167483	-0.388861
I760	-0.38587	0.155826	-0.219772
I762	-0.662699	-0.0473151	-0.556751
I763	-0.330038	-0.349593	-0.048973
I764	-0.207731	0.322465	-0.117158
I765	-0.745989	-0.601363	-0.703397
I766	-0.393902	-0.113465	-0.645758
I767	-0.557434	-0.389311	0.0139823
I768	-0.344563	-0.505363	0.527887
I769	-0.27144	0.0702404	-0.49068
I774	-0.614803	-0.659217	-1.08427
I775	-0.137229	-0.482076	-1.61783
I776	0.0450778	-0.063257	-0.763847
I777	0.268067	0.212665	0.503079
I778	0.31229	0.450887	0.650481
I779	-0.101797	-0.0934204	-0.306405
I781	0.110682	-0.265574	0.358405
I783	0.21626	-0.932577	0.857809
I784	-0.633168	-0.697682	-1.14554
I785	-0.302063	-0.206242	-0.0681867
I786	-0.314738	-0.573765	-1.59458
I788	0.288962	0.497522	0.702552
I789	-0.238652	-0.0899056	-0.0225012
I790	-0.291706	-0.31991	-0.0156255
I796	-0.012338	-0.641524	0.567939
I797	-0.325627	-0.157632	-0.189854
I803	-0.201463	0.18933	0.491866
I804	-0.945333	0.0341849	-0.317798
I805	-0.318052	-0.541632	-0.194592
I806	-0.0963206	-0.365747	0.192819
I807	0.160538	-0.718705	0.795759
I808	-0.503381	-0.478205	-0.421768
I845	-0.707522	-0.558832	0.107622
I863	-0.449271	-0.685724	-0.162187
I89	-0.228084	-0.555814	0.457914
I900	0.0576562	0.318371	-0.0113619
I901	0.194914	0.134095	0.24696
I902	0.186542	-0.495065	0.661353
I910	0.146702	-0.317377	0.679193
I911	0.114445	0.441462	0.543612
I913	-0.380456	0.405803	-0.317814
I914	-0.17761	-0.361162	-0.154915
I918	-0.313288	-1.2394	0.30026
I924	-0.475772	-0.519413	0.0883852
I925	-0.1613	0.484007	-0.334832
I953	-0.537568	1.03016	0.159188
I96	-0.337833	0.521189	-0.136452
I97	-0.877089	0.226919	-0.404144
I98	-0.327038	-0.752703	0.628686
J168	0.586456	0.214363	-0.783596
J176	1.84439	0.367041	-0.187507
J254	2.27289	-0.393264	-0.484639
J301	-0.634511	1.15275	-0.0377973
J324	1.88234	0.228318	0.0888301
J397	2.12701	0.126167	-0.0333847
J399	1.94874	0.15502	-0.497889
J435	2.55556	0.35389	-0.533813
J436	2.63391	0.0860262	-0.271919
J439	2.57711	0.0894294	-0.260722
J542	2.11301	0.20781	-0.386309
J543	2.07942	0.305573	-0.10507
J544	2.12047	0.353885	-0.547155
J545	2.17434	0.264883	-0.360287
J597	2.68967	-0.0427366	-0.0902046
J629	2.60554	-0.132643	-0.160687
J689	2.3952	-0.401233	-0.529439
J697	-0.371872	0.858928	-0.563056
